# Supplementary material for: MHCSeqNet: a deep neural network model for universal MHC binding prediction
Source: BMC Bioinformatics. 2019 May 28;20:270. doi: 10.1186/s12859-019-2892-4 (PMC6540523; doi:10.1186/s12859-019-2892-4)
Supplement: Supplementary file 2 — Table S1 – The MHC allele-specific AUC for each software tool evaluated on the binding affinity dataset. (TSV 8 kb) [file 12859_2019_2892_MOESM2_ESM.tsv]

HLA-Allele	Positive-Count	Negative-Count	netmhc	flurry_pretrain	flurry	onehot	sequence
HLA-B*57:01	11362	98	0.7364137170446422	0.8502706838764373	0.9535014674766229	0.9802591164964489	0.9700972450236915
HLA-B*46:01	1535	13	0.7954898521673766	0.8749686795289402	0.9525933350037584	0.9696316712603357	0.9469807065898271
HLA-A*29:02	5137	33	0.9498056288011515	0.9674553595129808	0.9870517517003793	0.9959768996171567	0.9899717439137333
HLA-B*15:01	7164	80	0.8185947096594081	0.9050774706867671	0.9505705611390284	0.9828220965940815	0.95285455053043
HLA-B*07:02	9254	228	0.8311548064563828	0.9255646680999018	0.9381869954765887	0.9610535889648478	0.9348534441246839
HLA-A*03:01	2810	197	0.8665390104232527	0.9271275538775583	0.9501815488556098	0.9695485665769459	0.9570533085246672
HLA-A*11:01	2318	147	0.9374079226168466	0.965578466071502	0.9697223151555705	0.9852910965939439	0.9816109360051182
HLA-B*14:02	219	6	0.7275494672754947	0.8051750380517504	0.9490106544901065	0.9680365296803654	0.906392694063927
HLA-A*02:01	11391	2073	0.8477192939661786	0.9165264611075092	0.9392103506026181	0.955711940389462	0.9392516404675062
HLA-A*01:01	6085	270	0.7088971058157584	0.8617578136887915	0.9472455035150187	0.9678803371983323	0.9524154721689643
HLA-B*35:01	1529	134	0.7723929404644534	0.8856388430639478	0.9147916402292008	0.959265152328612	0.9299976572337789
HLA-C*03:03	68	5	0.5676470588235294	0.511764705882353	0.47058823529411764	1.0	0.8941176470588235
HLA-C*05:01	519	13	0.7954646509559804	0.8485252704905885	0.9823625314954794	1.0	0.9874018082110567
HLA-B*58:01	117	81	0.9589532552495514	0.9691885617811544	0.920122401603883	0.9739368998628258	0.8730610952833175
HLA-A*02:02	66	33	0.9871441689623508	1.0	0.9471992653810836	0.9416896235078053	0.9462809917355371
HLA-A*02:03	1212	48	0.9538297579757975	0.9738723872387239	0.971637788778878	0.988345709570957	0.9816075357535754
HLA-A*02:06	129	88	0.977536997885835	0.9926885130373503	0.9474982381959126	0.9822057787174066	0.8983439041578576
HLA-A*68:02	1847	188	0.7072279371954522	0.7595727401536707	0.9720795078851272	0.9842959831353891	0.9672355400937691
HLA-B*44:03	2284	79	0.896913587089051	0.9767230486155756	0.9758584761355826	0.9908277727282804	0.9842991420780774
HLA-A*26:01	97	113	0.8897910774564366	0.9835781406805948	0.9323054465833409	0.9753672110208923	0.9164309825745826
HLA-A*02:05	204	0	0	0	0	0	0
HLA-B*08:01	1776	80	0.975830518018018	0.9821227477477478	0.9818552927927928	0.9929124436936937	0.9711289414414415
HLA-B*51:01	2683	177	0.706008326121152	0.8584011910101477	0.9455074954042084	0.9799490830527426	0.959676009863316
HLA-A*69:01	18	36	0.9691358024691358	0.9984567901234568	0.9753086419753086	0.9845679012345678	0.9891975308641975
HLA-B*39:01	769	8	0.8530559167750325	0.959037711313394	0.99203511053316	0.9983745123537061	0.8948309492847855
HLA-A*24:02	5454	226	0.8814169027522221	0.9215035810365698	0.9366236033632862	0.9711805251321592	0.9393974058172779
HLA-A*30:01	247	68	0.9155155989521315	0.9262324362943559	0.931174089068826	0.983567516075256	0.9461181233627054
HLA-A*30:02	54	46	0.8619162640901771	0.9609500805152978	0.6553945249597423	0.7934782608695653	0.6360708534621579
HLA-A*68:01	176	36	0.9968434343434344	0.9952651515151515	0.9872159090909091	0.9906881313131313	0.9749053030303031
HLA-C*07:01	5	4	0.4	0	0.35	0.9	0.95
HLA-A*32:01	505	132	0.910951095109511	0.9577407740774078	0.9512901290129013	0.9848784878487848	0.9658115811581158
HLA-A*33:01	75	193	0.9966148531951641	0.9997927461139896	0.9884628670120899	0.9975129533678757	0.9766493955094993
HLA-A*31:01	1161	99	0.7624653076849459	0.805166218602911	0.8804670303378314	0.9400203586250098	0.9127276207379567
HLA-A*02:07	2294	2	0.533129904097646	0.7643853530950305	0.759590235396687	0.9882301656495205	0.5896904969485615
HLA-A*26:02	8	0	0	0	0	0	0
HLA-B*15:17	31	3	1.0	1.0	1.0	0.978494623655914	0.8064516129032259
HLA-B*18:01	747	33	0.9736724676483713	0.9896555920652306	0.9719686828120563	0.9972820575230212	0.9960650683542249
HLA-B*27:05	3537	26	0.8473717405015114	0.9180857310628303	0.926447880646354	0.9677257997868686	0.8970226832822251
HLA-B*40:01	1206	62	0.9268643342427647	0.9914673942117369	0.9827475525597816	0.9906917027764404	0.9624057133686406
HLA-B*48:01	4	39	1.0	1.0	0.9807692307692308	1.0	0.8333333333333334
HLA-A*02:11	13	0	0	0	0	0	0
HLA-A*23:01	90	22	0.9914141414141415	0.9914141414141413	0.9363636363636364	0.9924242424242424	0.9712121212121212
HLA-A*24:03	55	2	0.9545454545454546	1.0	0.8727272727272728	0.9818181818181818	0.990909090909091
HLA-A*80:01	2	6	1.0	1.0	1.0	1.0	1.0
HLA-B*54:01	856	32	0.8383469626168223	0.9236273364485981	0.9712689836448598	0.9983206775700935	0.9941588785046729
HLA-B*44:02	2867	33	0.833972793861179	0.9410005179101796	0.9607762310936361	0.9613205652619673	0.9436746255720793
HLA-B*15:09	7	3	1.0	1.0	1.0	1.0	0.9523809523809524
HLA-B*53:01	55	91	0.9682317682317683	0.9924075924075924	0.9258741258741259	0.9672327672327672	0.8981018981018981
HLA-C*07:02	42	3	0.6031746031746033	0.5555555555555556	0.6507936507936508	0.9761904761904762	0.9206349206349207
HLA-B*40:02	6227	4	0.8017905893688775	0.9005941866067128	0.9325116428456721	0.9874739039665972	0.9719367271559338
HLA-B*45:01	483	12	0.8397170462387853	0.8676673567977916	0.9477225672877847	0.9651483781918564	0.9170117322291235
HLA-C*04:01	561	19	0.6428370391218688	0.6034337179848015	0.924852237545736	0.9854582981517966	0.9554367201426025
HLA-C*15:02	8	14	0.9553571428571429	0.9821428571428572	0.8571428571428572	0.9732142857142858	0.7678571428571429
HLA-B*15:02	77	5	0.6753246753246753	0.8103896103896104	0.7792207792207791	0.9948051948051948	0.8961038961038961
HLA-A*02:17	8	12	0.96875	0.9583333333333333	0.875	0.9583333333333334	0.8020833333333334
HLA-B*38:01	14	5	0.9857142857142858	0.8142857142857143	0.9714285714285715	1.0	1.0
HLA-B*35:03	91	0	0	0	0	0	0
HLA-C*06:02	24	3	0.7916666666666667	0.6388888888888891	0.9027777777777778	1.0	0.9722222222222223
HLA-A*66:01	42	3	0.8015873015873016	0.9047619047619048	0.7380952380952381	0.8174603174603176	0.9047619047619048
HLA-C*08:02	10	5	0.9	1.0	0.9800000000000001	1.0	1.0
HLA-B*08:02	0	3	0	0	0	0	0
HLA-A*25:01	0	1	0	0	0	0	0
HLA-A*02:04	717	0	0	0	0	0	0
HLA-A*24:06	177	0	0	0	0	0	0
HLA-A*24:13	80	0	0	0	0	0	0
HLA-B*13:01	43	0	0	0	0	0	0
HLA-B*13:02	40	0	0	0	0	0	0
HLA-B*15:11	60	0	0	0	0	0	0
HLA-B*18:03	103	0	0	0	0	0	0
HLA-B*27:01	1911	2	0	0	0.999738356881214	1.0	0.6830193615907902
HLA-B*27:02	1576	1	0	0.9828680203045685	0.998730964467005	1.0	1.0
HLA-B*27:03	102	1	0	0.5098039215686274	0.5784313725490197	0.9607843137254902	0.6666666666666666
HLA-B*27:04	231	2	0	0.9004329004329004	0.8961038961038961	0.9978354978354979	0.5064935064935064
HLA-B*27:06	276	1	0	0.8913043478260869	0.9492753623188406	1.0	1.0
HLA-B*27:07	506	0	0	0	0	0	0
HLA-B*27:09	530	0	0	0	0	0	0
HLA-B*35:08	248	17	0	0	0.5675996204933587	0.9274193548387097	0.5633301707779885
HLA-B*39:24	196	0	0	0	0	0	0
HLA-B*41:01	255	0	0	0	0	0	0
HLA-B*41:03	46	0	0	0	0	0	0
HLA-B*41:04	34	0	0	0	0	0	0
HLA-B*44:08	28	0	0	0	0	0	0
HLA-B*44:27	32	0	0	0	0	0	0
HLA-B*44:28	28	0	0	0	0	0	0
HLA-B*49:01	83	0	0	0	0	0	0
HLA-B*50:01	330	0	0	0	0	0	0
HLA-B*51:08	376	0	0	0	0	0	0
HLA-B*56:01	499	0	0	0	0	0	0
HLA-C*01:02	530	0	0	0	0	0	0
HLA-C*03:04	191	187	0	0	0.9215499622028726	0.9707142257188455	0.9313772153316348
HLA-C*08:01	9	13	0	0	0.8632478632478632	0.9658119658119658	0.5897435897435896
HLA-C*16:01	277	0	0	0	0	0	0
