# Supplementary material for: MHCSeqNet: a deep neural network model for universal MHC binding prediction
Source: BMC Bioinformatics. 2019 May 28;20:270. doi: 10.1186/s12859-019-2892-4 (PMC6540523; doi:10.1186/s12859-019-2892-4)
Supplement: Supplementary file 3 — Table S2 – The cleaned peptide-MHC binding affinity dataset. (TSV 8645 kb) [file 12859_2019_2892_MOESM3_ESM.tsv]

peptide	allele	binding_quality
AAAAAAAAAAAAA	HLA-DQA1*05:05/DQB1*03:01	Positive
AAAAAAAAAAAAAA	HLA-DQA1*05:05/DQB1*03:01	Positive
AAAAAAAAAAAAAAA	HLA-DQA1*05:05/DQB1*03:01	Positive
AAAAAAAAAAAAAQ	HLA-DQA1*05:05/DQB1*03:01	Positive
AAAAAAAAAAAAAQQ	HLA-DQA1*05:05/DQB1*03:01	Positive
AAAAAAAAAAAAHQ	HLA-B*57:01	Positive
AAAAAAAAAAAAQ	HLA-DQA1*05:05/DQB1*03:01	Positive
AAAAAAAAAAAAQQ	HLA-DQA1*05:05/DQB1*03:01	Positive
AAAAAAAAAAAGAGA	HLA-DQA1*05:05/DQB1*03:01	Positive
AAAAAAAAAAAQQ	HLA-DQA1*05:05/DQB1*03:01	Positive
AAAAAAAAAAAYSS	HLA-B*57:01	Positive
AAAAAAAAAAGAGAG	HLA-DQA1*05:05/DQB1*03:01	Positive
AAAAAAAAAAGE	HLA-B*57:01	Positive
AAAAAAAAAAKAA	HLA-DQA1*05:01/DQB1*02:01	Positive
AAAAAAAAAAKAA	HLA-DQA1*05:05/DQB1*03:01	Positive
AAAAAAAAAAQQQ	HLA-DQA1*05:05/DQB1*03:01	Positive
AAAAAAAAAAVS	HLA-B*57:01	Positive
AAAAAAAAAEQ	HLA-B*57:01	Positive
AAAAAAAAAGAGAG	HLA-DQA1*05:05/DQB1*03:01	Positive
AAAAAAAAAGAGAGA	HLA-DQA1*05:05/DQB1*03:01	Positive
AAAAAAAAAQE	HLA-B*57:01	Positive
AAAAAAAAAW	HLA-B*57:01	Positive
AAAAAAAAE	HLA-B*57:01	Positive
AAAAAAAAFTA	HLA-B*46:01	Positive
AAAAAAAAGE	HLA-B*57:01	Positive
AAAAAAAAL	HLA-B*57:01	Positive
AAAAAAAAL	HLA-C*03:04	Positive
AAAAAAAALA	HLA-B*57:01	Positive
AAAAAAAALY	HLA-A*29:02	Positive
AAAAAAAAPAAAAT	HLA-DQA1*05:05/DQB1*03:01	Positive
AAAAAAAAR	HLA-DQA1*03:02/DQB1*04:01	Positive
AAAAAAAASV	HLA-B*57:01	Positive
AAAAAAAAVS	HLA-B*57:01	Positive
AAAAAAAGAFAGRR	HLA-DQA1*05:01/DQB1*02:01	Positive
AAAAAAAGAFAGRR	HLA-DQA1*05:05/DQB1*03:01	Positive
AAAAAAAGAFAGRRA	HLA-DQA1*05:05/DQB1*03:01	Positive
AAAAAAALA	HLA-B*57:01	Positive
AAAAAAALLY	HLA-A*29:02	Positive
AAAAAAAPAAPAAPR	HLA-DQA1*05:05/DQB1*03:01	Positive
AAAAAAAQY	HLA-B*15:01	Positive
AAAAAAASP	HLA-B*57:01	Positive
AAAAAAEAA	HLA-B*57:01	Positive
AAAAAAEAAA	HLA-B*57:01	Positive
AAAAAAKVPAKK	HLA-B*57:01	Positive
AAAAAALLY	HLA-A*29:02	Positive
AAAAAAPYVVSPSV	HLA-B*57:01	Positive
AAAAAAQSVY	HLA-B*15:01	Positive
AAAAAGQIHHV	HLA-B*51:08	Positive
AAAAAKVPA	HLA-B*07:02	Positive
AAAAAKVPAKK	HLA-B*57:01	Positive
AAAAALQAK	HLA-A*03:01	Positive
AAAAALQAK	HLA-A*11:01	Positive
AAAAALWL	HLA-C*16:01	Positive
AAAAAQSVY	HLA-B*15:01	Positive
AAAAARAAL	HLA-B*14:02	Negative
AAAAAVAAEAY	HLA-DQA1*03:01/DQB1*03:01	Positive
AAAAAVAAEAY	HLA-DQA1*03:01/DQB1*03:02	Positive
AAAAEEEEE	HLA-A*02:01	Negative
AAAAEIDEEPVSK	HLA-B*35:08	Positive
AAAAFEAAL	HLA-C*14:02	Positive
AAAAGARLY	HLA-A*29:02	Positive
AAAAGRIAI	HLA-B*07:02	Positive
AAAAGRKTL	HLA-B*07:02	Positive
AAAAGWQTLSAALDA	HLA-DPA1*02:01/DPB1*05:01	Negative
AAAAGWQTLSAALDA	HLA-DQA1*05:01/DQB1*03:01	Positive
AAAALGRAP	HLA-A*01:01	Positive
AAAALLGSAPY	HLA-B*35:01	Positive
AAAANTTAL	HLA-C*03:03	Positive
AAAAPAFLEAF	HLA-B*46:01	Positive
AAAAPRAVA	HLA-B*07:02	Positive
AAAAPSPVL	HLA-B*07:02	Positive
AAAAPSPVL	HLA-C*05:01	Positive
AAAAPSPVM	HLA-B*07:02	Positive
AAAAPYAGW	HLA-B*58:01	Positive
AAAARAAAL	HLA-B*14:02	Positive
AAAATAAAY	HLA-B*15:01	Positive
AAAATADVTLY	HLA-A*29:02	Positive
AAAATCALV	HLA-A*02:01	Positive
AAAATCALV	HLA-A*02:02	Positive
AAAATCALV	HLA-A*02:03	Positive
AAAATCALV	HLA-A*02:06	Positive
AAAATCALV	HLA-A*68:02	Positive
AAAAVGLAL	HLA-B*07:02	Positive
AAAAVIPTV	HLA-A*02:01	Positive
AAAAVPLSY	HLA-A*29:02	Positive
AAAAWDLASL	HLA-B*46:01	Positive
AAADAAAAL	HLA-C*03:04	Positive
AAADETLRLW	HLA-B*57:01	Positive
AAADFAHAE	HLA-B*44:03	Negative
AAADFTAKVW	HLA-B*57:01	Positive
AAADIAVGV	HLA-C*05:01	Positive
AAADIFKHY	HLA-A*29:02	Positive
AAADITSSL	HLA-B*46:01	Positive
AAADLERFF	HLA-B*57:01	Positive
AAADLLLAL	HLA-B*46:01	Positive
AAADPKVAF	HLA-B*07:02	Positive
AAADPKVAF	HLA-B*46:01	Positive
AAADPKVAF	HLA-C*16:01	Positive
AAADRVGPAA	HLA-C*16:01	Positive
AAADSAVRLW	HLA-B*57:01	Positive
AAAEGHPWLW	HLA-B*57:01	Positive
AAAEGLMSL	HLA-B*46:01	Positive
AAAEIYEEF	HLA-B*15:01	Positive
AAAEIYEEF	HLA-B*46:01	Positive
AAAELIKEV	HLA-B*51:08	Positive
AAAEVAGAL	HLA-B*07:02	Negative
AAAEVAGAL	HLA-B*35:01	Negative
AAAEVAGAL	HLA-B*44:03	Negative
AAAFAGLSREEALR	HLA-DQA1*05:05/DQB1*03:01	Positive
AAAFGRIAF	HLA-B*07:02	Positive
AAAFGRIAF	HLA-B*46:01	Positive
AAAFLGGVVR	HLA-DQA1*05:05/DQB1*03:01	Positive
AAAFVNQHLC	HLA-A*02:01	Negative
AAAGAEAGKATTEEQ	HLA-DPA1*01:03/DPB1*02:01	Negative
AAAGAEAGKATTEEQ	HLA-DPA1*02:01/DPB1*01:01	Negative
AAAGAEAGKATTEEQ	HLA-DPA1*02:01/DPB1*05:01	Negative
AAAGAEAGKATTEEQ	HLA-DPA1*03:01/DPB1*04:02	Negative
AAAGAEAGKATTEEQ	HLA-DQA1*01:01/DQB1*05:01	Negative
AAAGAEAGKATTEEQ	HLA-DQA1*05:01/DQB1*02:01	Negative
AAAGAEAGKATTEEQ	HLA-DQA1*05:01/DQB1*03:01	Positive
AAAGARLY	HLA-A*29:02	Positive
AAAGDKLSL	HLA-A*02:01	Positive
AAAGFHLEY	HLA-A*29:02	Positive
AAAGGGGGGGRY	HLA-A*26:01	Positive
AAAGGGGGGGRYY	HLA-B*15:01	Positive
AAAGGLHEF	HLA-B*46:01	Positive
AAAGIGILTV	HLA-A*02:01	Positive
AAAGLAAAAPLESRQ	HLA-DPA1*01:03/DPB1*03:01	Positive
AAAGLAAAAPLESRQ	HLA-DPA1*01:03/DPB1*04:01	Negative
AAAGLAAAAPLESRQ	HLA-DPA1*03:01/DPB1*04:02	Negative
AAAGLAAAAPLESRQ	HLA-DQA1*01:01/DQB1*05:01	Negative
AAAGLAAAAPLESRQ	HLA-DQA1*01:02/DQB1*06:02	Positive
AAAGLAAAAPLESRQ	HLA-DQA1*02:01/DQB1*02:02	Negative
AAAGLAAAAPLESRQ	HLA-DQA1*05:01/DQB1*03:01	Positive
AAAGRLPSSW	HLA-B*57:01	Positive
AAAGVVHAV	HLA-A*02:05	Positive
AAAGVVHAV	HLA-B*51:08	Positive
AAAHSVVL	HLA-B*15:01	Positive
AAAIAYGLDKKVGAE	HLA-DQA1*05:05/DQB1*03:01	Positive
AAAIQTMSLDAER	HLA-DQA1*02:01/DQB1*02:02	Positive
AAAIQTMSLDAER	HLA-DQA1*05:01/DQB1*02:01	Positive
AAAIQTMSLDAER	HLA-DQA1*05:05/DQB1*03:01	Positive
AAAIQTMSLDAERR	HLA-DQA1*02:01/DQB1*02:02	Positive
AAAIQTMSLDAERR	HLA-DQA1*05:01/DQB1*02:01	Positive
AAAIQTMSLDAERR	HLA-DQA1*05:05/DQB1*03:01	Positive
AAAIQTMSLDAERRK	HLA-DQA1*02:01/DQB1*02:02	Positive
AAAIQTMSLDAERRK	HLA-DQA1*05:01/DQB1*02:01	Positive
AAAIQTMSLDAERRK	HLA-DQA1*05:05/DQB1*03:01	Positive
AAAIRDAF	HLA-C*16:01	Positive
AAAISKTAVAPIER	HLA-DQA1*02:01/DQB1*02:02	Positive
AAAKAAAAV	HLA-A*02:01	Positive
AAAKAAAAV	HLA-A*02:02	Positive
AAAKAAAAV	HLA-A*02:05	Positive
AAAKAAAAV	HLA-A*02:06	Positive
AAAKIQASF	HLA-B*57:01	Positive
AAAKPTPPK	HLA-A*03:01	Positive
AAAKPTPPK	HLA-A*11:01	Positive
AAAKRQVL	HLA-B*08:01	Positive
AAAKTPVIV	HLA-A*02:01	Negative
AAAKTPVIV	HLA-A*02:06	Negative
AAAKTPVIVV	HLA-A*02:01	Negative
AAAKTPVIVV	HLA-A*02:02	Negative
AAAKTPVIVV	HLA-A*02:06	Negative
AAAKTPVIVV	HLA-A*68:02	Negative
AAAKVILKK	HLA-A*03:01	Positive
AAAKVILKK	HLA-A*11:01	Positive
AAALIIHHV	HLA-A*02:01	Positive
AAALIIHHV	HLA-B*51:08	Positive
AAALLYPFSW	HLA-B*57:01	Positive
AAALPAAAL	HLA-B*07:02	Positive
AAALPAAALW	HLA-B*57:01	Positive
AAALPSNSF	HLA-B*46:01	Positive
AAALRDLSF	HLA-B*07:02	Positive
AAALRDLSF	HLA-B*08:01	Positive
AAALRDLSF	HLA-C*16:01	Positive
AAALRQAL	HLA-C*16:01	Positive
AAALRVEL	HLA-C*16:01	Positive
AAALSGGLL	HLA-C*16:01	Positive
AAAMAAAAAETSQR	HLA-DQA1*05:05/DQB1*03:01	Positive
AAANAAAGAAENAFR	HLA-DQA1*02:01/DQB1*02:02	Positive
AAANAAAGAAENAFR	HLA-DQA1*05:01/DQB1*02:01	Positive
AAANAAAGAAENAFR	HLA-DQA1*05:05/DQB1*03:01	Positive
AAANAASTAASSAA	HLA-DQA1*02:01/DQB1*02:02	Positive
AAANAASTAASSAA	HLA-DQA1*05:05/DQB1*03:01	Positive
AAANIIRTL	HLA-A*02:01	Positive
AAANIIRTL	HLA-B*51:01	Positive
AAANPTLAF	HLA-B*15:01	Positive
AAANPTLAF	HLA-B*46:01	Positive
AAAPAAPTL	HLA-C*05:01	Positive
AAAPAFLEAF	HLA-B*46:01	Positive
AAAPAIMSY	HLA-B*15:01	Positive
AAAPASGAL	HLA-C*05:01	Positive
AAAPASGEM	HLA-B*46:01	Positive
AAAPASGEM	HLA-C*05:01	Positive
AAAPASVPAQAPK	HLA-A*11:01	Positive
AAAPHSIESF	HLA-B*46:01	Positive
AAAPHTVSY	HLA-B*15:01	Positive
AAAPHTVSY	HLA-B*46:01	Positive
AAAPPALCY	HLA-B*15:01	Positive
AAAPPAPAA	HLA-B*07:02	Positive
AAAPPPVRR	HLA-A*02:01	Positive
AAAPPQEQK	HLA-A*11:01	Positive
AAAPQRQAY	HLA-A*29:02	Positive
AAAPTLSPES	HLA-A*68:02	Positive
AAAPVVPAV	HLA-A*02:01	Positive
AAAPVVPAV	HLA-B*51:08	Positive
AAAQAALQSSW	HLA-B*57:01	Positive
AAAQGQAPL	HLA-A*26:01	Negative
AAAQGQAPL	HLA-A*69:01	Negative
AAAQGQAPL	HLA-B*07:02	Positive
AAAQGQAPL	HLA-B*39:01	Negative
AAAQGQAPL	HLA-C*14:02	Positive
AAAQIPAFY	HLA-A*29:02	Positive
AAAQKEVSGVKGFTL	HLA-DQA1*03:03/DQB1*04:02	Negative
AAARPKSAF	HLA-B*07:02	Positive
AAARPKSAF	HLA-C*16:01	Positive
AAASAIQGN	HLA-A*02:01	Negative
AAASAIQGN	HLA-A*24:02	Negative
AAASAIQGN	HLA-A*30:01	Negative
AAASAIQGN	HLA-A*30:02	Negative
AAASAIQGN	HLA-A*68:01	Negative
AAASAIQGN	HLA-B*58:01	Negative
AAASAIQGN	HLA-C*07:01	Negative
AAASFPWSAF	HLA-B*46:01	Positive
AAASREVL	HLA-C*16:01	Positive
AAASSSAASPHYQEW	HLA-B*57:01	Positive
AAASSTHRKV	HLA-A*02:01	Negative
AAASTFNGFQRPT	HLA-B*57:01	Positive
AAASVPAADKFKTFE	HLA-DPA1*01:03/DPB1*04:01	Negative
AAASVPAADKFKTFE	HLA-DPA1*03:01/DPB1*04:02	Negative
AAASVPAADKFKTFE	HLA-DQA1*01:01/DQB1*05:01	Negative
AAASVPAADKFKTFE	HLA-DQA1*05:01/DQB1*03:01	Positive
AAATATATAAVGAAT	HLA-DPA1*01:03/DPB1*02:01	Negative
AAATATATAAVGAAT	HLA-DPA1*01:03/DPB1*04:01	Negative
AAATATATAAVGAAT	HLA-DPA1*02:01/DPB1*01:01	Negative
AAATATATAAVGAAT	HLA-DPA1*02:01/DPB1*05:01	Negative
AAATATATAAVGAAT	HLA-DPA1*03:01/DPB1*04:02	Negative
AAATATATAAVGAAT	HLA-DQA1*01:01/DQB1*05:01	Negative
AAATATATAAVGAAT	HLA-DQA1*01:02/DQB1*06:02	Positive
AAATATATAAVGAAT	HLA-DQA1*05:01/DQB1*02:01	Negative
AAATATATAAVGAAT	HLA-DQA1*05:01/DQB1*03:01	Positive
AAATPAIKK	HLA-A*03:01	Positive
AAATPAIKK	HLA-A*11:01	Positive
AAATRTTSF	HLA-A*32:01	Positive
AAATRTTSF	HLA-B*07:02	Positive
AAATRTTSF	HLA-B*08:01	Positive
AAATRTTSF	HLA-C*16:01	Positive
AAATSVHVV	HLA-B*51:08	Positive
AAATVTKKV	HLA-B*51:08	Positive
AAAVAYPEL	HLA-B*39:01	Negative
AAAVAYPEL	HLA-B*58:01	Negative
AAAVAYPEL	HLA-C*03:03	Positive
AAAVAYPEL	HLA-C*05:01	Negative
AAAVGAFLI	HLA-A*68:02	Positive
AAAVLGQLGALW	HLA-B*57:01	Positive
AAAVPRAAF	HLA-B*07:02	Positive
AAAVPRAAF	HLA-B*46:01	Positive
AAAVPRAAF	HLA-C*16:01	Positive
AAAVPTRSY	HLA-B*15:01	Positive
AAAVRDISEASVFDA	HLA-A*02:01	Positive
AAAVSFISK	HLA-A*11:01	Positive
AAAVSNFGYDL	HLA-B*15:01	Positive
AAAVVGLLY	HLA-A*29:02	Positive
AAAWGGSGS	HLA-A*02:01	Negative
AAAWGGSGS	HLA-A*24:02	Negative
AAAWGGSGS	HLA-A*30:01	Negative
AAAWGGSGS	HLA-A*30:02	Positive
AAAWGGSGS	HLA-A*68:01	Negative
AAAWGGSGS	HLA-B*07:02	Negative
AAAWGGSGS	HLA-B*58:01	Negative
AAAWGGSGS	HLA-C*07:01	Negative
AAAWICGEF	HLA-B*15:01	Positive
AAAWICGEF	HLA-B*46:01	Positive
AAAWYLWEV	HLA-A*02:01	Positive
AAAWYLWEV	HLA-A*02:06	Positive
AAAYFVGYLK	HLA-A*03:01	Positive
AAAYFVGYLK	HLA-A*11:01	Positive
AAAYFVGYLK	HLA-A*33:01	Negative
AAAYFVGYLK	HLA-A*68:01	Positive
AAAYLQHL	HLA-B*15:01	Positive
AAAYLQHL	HLA-C*01:02	Positive
AAAYPHTSL	HLA-B*07:02	Positive
AAAYPHTSL	HLA-C*03:04	Positive
AAAYRNAL	HLA-B*08:01	Positive
AACAMLLVK	HLA-A*11:01	Positive
AACAMLLVK	HLA-A*31:01	Negative
AACAMLLVK	HLA-A*33:01	Negative
AACAMLLVK	HLA-A*68:01	Negative
AACAPFLKW	HLA-B*57:01	Positive
AACIVGCENV	HLA-A*02:01	Negative
AACKVLIEF	HLA-B*57:01	Positive
AACPDPSLSVW	HLA-B*57:01	Positive
AACPVLVGNKW	HLA-B*57:01	Positive
AACRAAGL	HLA-A*02:01	Negative
AADAEAEVASLNR	HLA-A*68:02	Positive
AADAEAEVASLNR	HLA-B*35:01	Positive
AADAEAEVASLNR	HLA-B*57:01	Positive
AADAVTGRTEEY	HLA-A*01:01	Positive
AADDKQPYEK	HLA-A*11:01	Positive
AADDPDSSM	HLA-C*05:01	Positive
AADDPLVHESL	HLA-C*05:01	Positive
AADDSSVKL	HLA-C*05:01	Positive
AADDYNRIGSSLY	HLA-A*01:01	Positive
AADEPPLVR	HLA-A*11:01	Negative
AADESTGSIAKRLQ	HLA-B*15:01	Positive
AADETLRLW	HLA-B*44:08	Positive
AADETLRLW	HLA-B*57:01	Positive
AADEVLAVL	HLA-A*02:07	Positive
AADFEIGHF	HLA-C*05:01	Positive
AADFEIGHF	HLA-C*08:02	Positive
AADFPGIAR	HLA-A*01:01	Negative
AADFPGIAR	HLA-A*02:01	Negative
AADFPGIAR	HLA-A*26:01	Negative
AADFPGIAR	HLA-A*26:02	Negative
AADFPGIAR	HLA-A*26:03	Negative
AADFPGIAR	HLA-A*31:01	Negative
AADFPGIAR	HLA-A*68:02	Negative
AADFPGIAR	HLA-B*07:02	Negative
AADFPGIAR	HLA-B*08:01	Negative
AADFPGIAR	HLA-B*08:02	Negative
AADFPGIAR	HLA-B*15:01	Negative
AADFPGIAR	HLA-B*15:17	Negative
AADFPGIAR	HLA-B*18:01	Negative
AADFPGIAR	HLA-B*27:05	Negative
AADFPGIAR	HLA-B*40:01	Negative
AADFPGIAR	HLA-B*46:01	Negative
AADFPGIAR	HLA-B*48:01	Negative
AADFPGIAR	HLA-B*57:01	Negative
AADFPGIAR	HLA-B*58:01	Negative
AADGKGVVV	HLA-C*05:01	Positive
AADGKGVVV	HLA-C*08:02	Positive
AADGKLLKL	HLA-C*05:01	Positive
AADGSVKL	HLA-C*05:01	Positive
AADHAAPEDKYEAFV	HLA-DPA1*03:01/DPB1*04:02	Negative
AADHAAPEDKYEAFV	HLA-DQA1*01:01/DQB1*05:01	Negative
AADHAAPEDKYEAFV	HLA-DQA1*01:02/DQB1*06:02	Negative
AADHYSQQM	HLA-C*05:01	Positive
AADHYSQQM	HLA-C*08:02	Positive
AADIFYSRY	HLA-A*01:01	Positive
AADKAAAAAY	HLA-A*01:01	Positive
AADKAAAAAY	HLA-A*02:01	Negative
AADKAAAAAY	HLA-A*03:01	Negative
AADKAAAAAY	HLA-A*11:01	Negative
AADKAAAAAY	HLA-A*24:02	Negative
AADKAAAAY	HLA-A*01:01	Positive
AADKAAAAY	HLA-A*02:01	Negative
AADKAAAAY	HLA-A*03:01	Negative
AADKAAAAY	HLA-A*11:01	Negative
AADKAAAAY	HLA-A*24:02	Negative
AADKIHSSF	HLA-C*05:01	Positive
AADKIHSSF	HLA-C*08:02	Positive
AADLNLVLY	HLA-A*01:01	Positive
AADLTQIFEV	HLA-A*02:01	Positive
AADLTQIFEV	HLA-A*02:06	Positive
AADLVEALY	HLA-A*01:01	Positive
AADMWGPSS	HLA-A*02:01	Negative
AADMWGPSS	HLA-A*24:02	Negative
AADMWGPSS	HLA-A*30:01	Negative
AADMWGPSS	HLA-A*30:02	Negative
AADMWGPSS	HLA-A*68:01	Negative
AADMWGPSS	HLA-B*07:02	Negative
AADMWGPSS	HLA-B*58:01	Negative
AADMWGPSS	HLA-C*07:01	Negative
AADPDGPVF	HLA-C*05:01	Positive
AADPEAPEI	HLA-C*05:01	Positive
AADPGLPARL	HLA-C*05:01	Positive
AADPGPGAEL	HLA-C*05:01	Positive
AADPLASKL	HLA-C*05:01	Positive
AADPLTDLRY	HLA-A*01:01	Positive
AADPNAAWAAY	HLA-A*01:01	Positive
AADPNAAWAAYY	HLA-A*01:01	Positive
AADPVSPLL	HLA-C*05:01	Positive
AADRPGVSL	HLA-C*05:01	Positive
AADSAVRLW	HLA-B*57:01	Positive
AADSAVRLW	HLA-C*05:01	Positive
AADSFATSY	HLA-A*02:01	Negative
AADSFATSY	HLA-A*02:03	Negative
AADSFATSY	HLA-A*02:11	Negative
AADSFATSY	HLA-A*02:12	Negative
AADSFATSY	HLA-A*02:16	Negative
AADSFATSY	HLA-A*02:19	Negative
AADSFATSY	HLA-A*03:01	Negative
AADSFATSY	HLA-A*23:01	Negative
AADSFATSY	HLA-A*24:03	Negative
AADSFATSY	HLA-A*25:01	Negative
AADSFATSY	HLA-A*26:01	Negative
AADSFATSY	HLA-A*29:02	Negative
AADSFATSY	HLA-A*68:02	Negative
AADSFATSY	HLA-A*69:01	Negative
AADSFATSY	HLA-A*80:01	Negative
AADSFATSY	HLA-B*15:17	Negative
AADSFATSY	HLA-B*18:01	Negative
AADSFATSY	HLA-B*27:03	Negative
AADSFATSY	HLA-B*39:01	Negative
AADSFATSY	HLA-B*46:01	Negative
AADSFATSY	HLA-B*51:01	Negative
AADSFATSY	HLA-B*57:01	Negative
AADSPGSGL	HLA-C*05:01	Positive
AADSPSQNL	HLA-C*05:01	Positive
AADSSPSELKY	HLA-A*01:01	Positive
AADSYTDSY	HLA-A*01:01	Positive
AADTERLAL	HLA-A*02:01	Positive
AADTQAVADAVTY	HLA-A*01:01	Positive
AADTVAQI	HLA-C*05:01	Positive
AADTVLATL	HLA-A*01:01	Positive
AADTVLATLY	HLA-A*01:01	Positive
AADVLVARY	HLA-A*01:01	Positive
AADVSVTHRPPL	HLA-B*07:02	Positive
AAEAAAAPAESAAPA	HLA-DQA1*05:05/DQB1*03:01	Positive
AAEAHVDAHY	HLA-B*57:01	Positive
AAEAKAAEAAASAYY	HLA-DQA1*05:05/DQB1*03:01	Positive
AAEDDEDDDVDTK	HLA-A*29:02	Positive
AAEDDEDDDVDTK	HLA-A*31:01	Positive
AAEDDEDDDVDTK	HLA-B*35:01	Positive
AAEDDEDDDVDTK	HLA-B*51:01	Positive
AAEDDEDDDVDTK	HLA-B*54:01	Positive
AAEDDEDDDVDTK	HLA-B*57:01	Positive
AAEDIINYTEPKLGY	HLA-A*01:01	Positive
AAEDVVATGAD	HLA-B*57:01	Positive
AAEDVVATGADPSD	HLA-B*57:01	Positive
AAEEKAAQALSVQ	HLA-DQA1*05:05/DQB1*03:01	Positive
AAEELLIAL	HLA-C*05:01	Positive
AAEEPNAAVPDEIPP	HLA-DQA1*02:01/DQB1*02:02	Positive
AAEEPNAAVPDEIPP	HLA-DQA1*05:01/DQB1*02:01	Positive
AAEEPNAAVPDEIPP	HLA-DQA1*05:05/DQB1*03:01	Positive
AAEERPWLW	HLA-B*57:01	Positive
AAEGHPWLW	HLA-B*57:01	Positive
AAEGWIWRW	HLA-B*57:01	Positive
AAEKKVVKI	HLA-C*05:01	Positive
AAEKVIGAGKSW	HLA-B*57:01	Positive
AAELDRTEEY	HLA-A*01:01	Negative
AAELGGLLKY	HLA-A*01:01	Positive
AAEPTPTQV	HLA-C*05:01	Positive
AAEQRRSTI	HLA-A*02:01	Negative
AAEQRRSTI	HLA-A*02:02	Negative
AAEQRRSTI	HLA-A*02:03	Negative
AAEQRRSTI	HLA-A*02:06	Negative
AAEQRRSTI	HLA-A*68:02	Negative
AAERPGEAAVASSPS	HLA-DQA1*05:05/DQB1*03:01	Positive
AAESSSKAALTSKLD	HLA-DPA1*01:03/DPB1*02:01	Negative
AAESSSKAALTSKLD	HLA-DPA1*01:03/DPB1*04:01	Negative
AAESSSKAALTSKLD	HLA-DPA1*02:01/DPB1*05:01	Negative
AAESSSKAALTSKLD	HLA-DQA1*01:01/DQB1*05:01	Negative
AAESSSKAALTSKLD	HLA-DQA1*05:01/DQB1*02:01	Negative
AAESSSKAALTSKLD	HLA-DQA1*05:01/DQB1*03:01	Positive
AAESTFESY	HLA-B*35:01	Negative
AAEVLVVLSELPDFL	HLA-DQA1*01:02/DQB1*05:01	Positive
AAEVLVVLSELPDFL	HLA-DQA1*02:01/DQB1*04:02	Negative
AAEVLVVLSELPDFL	HLA-DQA1*05:01/DQB1*04:02	Negative
AAEYLYFFR	HLA-A*31:01	Positive
AAEYWNSQKEVLER	HLA-DQA1*03:01/DQB1*03:02	Positive
AAFADALEF	HLA-B*46:01	Positive
AAFAHFPEL	HLA-A*02:01	Positive
AAFDASRTSF	HLA-B*46:01	Positive
AAFDGGFTVK	HLA-A*11:01	Positive
AAFDGRHSQTL	HLA-C*03:03	Positive
AAFDGRHSQTL	HLA-C*03:04	Positive
AAFDKIQQL	HLA-C*12:03	Positive
AAFDQRMKTW	HLA-B*57:01	Positive
AAFDQWREW	HLA-B*57:01	Positive
AAFDRKSDAK	HLA-A*11:01	Positive
AAFEDLRL	HLA-A*02:01	Negative
AAFEDLRL	HLA-A*02:02	Negative
AAFEDLRL	HLA-A*02:03	Negative
AAFEDLRL	HLA-A*02:06	Negative
AAFEDLRL	HLA-A*68:02	Negative
AAFEDLRLL	HLA-A*02:01	Negative
AAFEDLRLL	HLA-A*02:06	Negative
AAFEDLRLL	HLA-A*68:02	Negative
AAFEDLRV	HLA-A*02:01	Negative
AAFEDLRV	HLA-A*02:02	Negative
AAFEDLRV	HLA-A*02:03	Negative
AAFEDLRV	HLA-A*02:06	Negative
AAFEDLRV	HLA-A*68:02	Negative
AAFEFDIHQV	HLA-A*02:03	Positive
AAFEFINSL	HLA-B*15:03	Positive
AAFEQLQKW	HLA-B*57:01	Positive
AAFESDKSSYF	HLA-B*46:01	Positive
AAFFGGSNPF	HLA-B*46:01	Positive
AAFFTGQIF	HLA-B*46:01	Positive
AAFGAPGIISASPY	HLA-B*15:01	Positive
AAFGGNPKSV	HLA-A*02:03	Positive
AAFGGNPKSV	HLA-B*46:01	Positive
AAFGQLHKV	HLA-B*51:08	Positive
AAFGSSFQY	HLA-A*29:02	Positive
AAFKELQSTFK	HLA-A*11:01	Positive
AAFKIAATAANSAPA	HLA-DPA1*01:03/DPB1*03:01	Positive
AAFKIAATAANSAPA	HLA-DQA1*01:02/DQB1*06:02	Positive
AAFKIAATAANSAPA	HLA-DQA1*01:04/DQB1*05:03	Positive
AAFKIAATAANSAPA	HLA-DQA1*04:01/DQB1*04:02	Positive
AAFKIAATAANSAPA	HLA-DQA1*05:01/DQB1*03:01	Positive
AAFKIFLKY	HLA-A*29:02	Positive
AAFLDDNAF	HLA-A*01:01	Negative
AAFLDDNAF	HLA-A*03:01	Negative
AAFLDDNAF	HLA-A*11:01	Negative
AAFLDDNAF	HLA-A*26:01	Negative
AAFLDDNAF	HLA-A*30:01	Negative
AAFLDDNAF	HLA-A*31:01	Negative
AAFLDDNAF	HLA-A*69:01	Negative
AAFLDDNAF	HLA-B*07:02	Negative
AAFLDDNAF	HLA-B*08:01	Negative
AAFLDDNAF	HLA-B*27:05	Negative
AAFLDDNAF	HLA-B*40:01	Negative
AAFLDDNAF	HLA-B*44:02	Negative
AAFLDDNAF	HLA-B*58:01	Negative
AAFLLPIL	HLA-B*15:01	Positive
AAFLLPIL	HLA-B*46:01	Positive
AAFLLTVL	HLA-C*01:02	Positive
AAFLSPLLPL	HLA-B*07:02	Positive
AAFNGITNSEF	HLA-B*46:01	Positive
AAFNKDALLNW	HLA-B*57:01	Positive
AAFNNAIKAGTGGAY	HLA-DPA1*01:03/DPB1*02:01	Negative
AAFNNAIKAGTGGAY	HLA-DPA1*01:03/DPB1*04:01	Negative
AAFNNAIKAGTGGAY	HLA-DPA1*02:01/DPB1*01:01	Negative
AAFNNAIKAGTGGAY	HLA-DPA1*03:01/DPB1*04:02	Negative
AAFNNAIKAGTGGAY	HLA-DQA1*01:01/DQB1*05:01	Negative
AAFNNAIKAGTGGAY	HLA-DQA1*03:01/DQB1*03:02	Negative
AAFNNAIKAGTGGAY	HLA-DQA1*04:01/DQB1*04:02	Negative
AAFNNAIKAGTGGAY	HLA-DQA1*05:01/DQB1*02:01	Negative
AAFNNAIKAGTGGAY	HLA-DQA1*05:01/DQB1*03:01	Positive
AAFNSGKVD	HLA-B*15:01	Positive
AAFNSGKVDIV	HLA-C*01:02	Positive
AAFNSGKVDIVA	HLA-C*01:02	Positive
AAFNSGKVDIVA	HLA-DQA1*02:01/DQB1*02:02	Positive
AAFNSGKVDIVA	HLA-DQA1*05:01/DQB1*02:01	Positive
AAFNSGKVDIVA	HLA-DQA1*05:05/DQB1*03:01	Positive
AAFNSGKVDIVAIN	HLA-DQA1*05:05/DQB1*03:01	Positive
AAFNVTFRR	HLA-A*11:01	Positive
AAFPAEKESEW	HLA-B*57:01	Positive
AAFPFMDAMAW	HLA-B*57:01	Positive
AAFPGASLY	HLA-A*03:01	Positive
AAFPGASLY	HLA-A*11:01	Positive
AAFPGASLY	HLA-A*29:02	Positive
AAFPGASLY	HLA-B*15:01	Positive
AAFPGASLY	HLA-B*46:01	Positive
AAFPGASLYL	HLA-B*46:01	Positive
AAFPKTLAF	HLA-B*46:01	Positive
AAFPLPFVK	HLA-A*11:01	Positive
AAFPMASSF	HLA-B*46:01	Positive
AAFQPLIIYW	HLA-B*57:01	Positive
AAFQSSMTK	HLA-A*03:01	Positive
AAFQSSMTK	HLA-A*11:01	Positive
AAFQSSMTK	HLA-A*31:01	Negative
AAFQSSMTK	HLA-A*33:01	Negative
AAFRIVVM	HLA-B*07:02	Positive
AAFRIVVM	HLA-B*15:01	Positive
AAFTRALEY	HLA-B*46:01	Positive
AAFTSSSKAATAKAP	HLA-DQA1*01:01/DQB1*05:01	Negative
AAFTSSSKAATAKAP	HLA-DQA1*01:02/DQB1*06:02	Positive
AAFTSSSKAATAKAP	HLA-DQA1*04:01/DQB1*04:02	Negative
AAFTSSSKAATAKAP	HLA-DQA1*05:01/DQB1*02:01	Negative
AAFTSSSKAATAKAP	HLA-DQA1*05:01/DQB1*03:01	Positive
AAFVIAYI	HLA-C*01:02	Positive
AAFVNQHLC	HLA-A*02:01	Negative
AAFVNQHLCG	HLA-A*02:01	Negative
AAFVPLLLK	HLA-A*03:01	Positive
AAFVPLLLK	HLA-A*11:01	Positive
AAFVQTHRPTG	HLA-DQA1*02:01/DQB1*02:02	Positive
AAFVQTHRPTGEF	HLA-DQA1*02:01/DQB1*02:02	Positive
AAFVQTHRPTGEFM	HLA-DQA1*02:01/DQB1*02:02	Positive
AAFVQTHRPTGEFM	HLA-DQA1*05:05/DQB1*03:01	Positive
AAFVQTHRPTGEFMF	HLA-DQA1*02:01/DQB1*02:02	Positive
AAFWQRYPNPY	HLA-B*46:01	Positive
AAGAALALALW	HLA-B*57:01	Positive
AAGAATTAAGAASGA	HLA-DPA1*01:03/DPB1*04:01	Negative
AAGAATTAAGAASGA	HLA-DPA1*02:01/DPB1*01:01	Negative
AAGAATTAAGAASGA	HLA-DPA1*02:01/DPB1*05:01	Negative
AAGAATTAAGAASGA	HLA-DPA1*03:01/DPB1*04:02	Negative
AAGAATTAAGAASGA	HLA-DQA1*01:01/DQB1*05:01	Negative
AAGAATTAAGAASGA	HLA-DQA1*05:01/DQB1*02:01	Negative
AAGAATTAAGAASGA	HLA-DQA1*05:01/DQB1*03:01	Positive
AAGAAVKGV	HLA-A*02:01	Negative
AAGAAVKGV	HLA-A*02:02	Negative
AAGAAVKGV	HLA-A*02:06	Negative
AAGAAVKGV	HLA-A*68:02	Negative
AAGAAVRIGSVL	HLA-B*07:02	Positive
AAGASQLFRIW	HLA-B*57:01	Positive
AAGAYVHMV	HLA-B*51:08	Positive
AAGDAQGTVKVW	HLA-B*57:01	Positive
AAGFDPEVQ	HLA-B*35:01	Negative
AAGFKTVEPLEYY	HLA-B*57:01	Positive
AAGGHNAVF	HLA-A*02:01	Negative
AAGGHNAVF	HLA-A*24:02	Negative
AAGGHNAVF	HLA-A*30:01	Negative
AAGGHNAVF	HLA-A*30:02	Positive
AAGGHNAVF	HLA-A*68:01	Negative
AAGGHNAVF	HLA-B*07:02	Negative
AAGGHNAVF	HLA-B*58:01	Positive
AAGGHNAVF	HLA-C*07:01	Negative
AAGGKYRSTVSKSKD	HLA-B*57:01	Positive
AAGGLVGLIQLGQ	HLA-B*57:01	Positive
AAGIAWIPY	HLA-A*11:01	Negative
AAGIGILTV	HLA-A*02:01	Positive
AAGIGILTV	HLA-B*07:02	Negative
AAGIGILTVI	HLA-A*02:01	Negative
AAGIGLTV	HLA-A*02:01	Negative
AAGIIILMEY	HLA-A*03:01	Negative
AAGIIILMEY	HLA-A*33:01	Negative
AAGLGLVAIY	HLA-A*29:02	Positive
AAGLPAIFV	HLA-A*01:01	Negative
AAGLPAIFV	HLA-A*02:01	Negative
AAGLPAIFV	HLA-A*03:01	Negative
AAGLPAIFV	HLA-A*31:01	Negative
AAGLPAIFV	HLA-B*07:02	Negative
AAGLPAIFV	HLA-B*15:01	Negative
AAGLPAIFV	HLA-B*27:05	Negative
AAGLPAIFV	HLA-B*40:01	Negative
AAGLPAIFV	HLA-B*58:01	Negative
AAGLQDCT	HLA-A*02:01	Negative
AAGLQDCTM	HLA-A*02:01	Negative
AAGLQDCTML	HLA-A*02:01	Negative
AAGLQDCTMLV	HLA-A*02:01	Negative
AAGPGKTSW	HLA-B*57:01	Positive
AAGPISERNQD	HLA-B*57:01	Positive
AAGPPISEGKY	HLA-A*01:01	Positive
AAGPPISEGKYF	HLA-A*02:07	Positive
AAGPTGMFF	HLA-B*46:01	Positive
AAGPVGPAL	HLA-B*07:02	Positive
AAGTAAQAAVVRFQE	HLA-DPA1*01:03/DPB1*02:01	Negative
AAGTAAQAAVVRFQE	HLA-DPA1*01:03/DPB1*04:01	Negative
AAGTAAQAAVVRFQE	HLA-DPA1*02:01/DPB1*01:01	Negative
AAGTAAQAAVVRFQE	HLA-DPA1*02:01/DPB1*05:01	Negative
AAGTAAQAAVVRFQE	HLA-DPA1*03:01/DPB1*04:02	Negative
AAGTAAQAAVVRFQE	HLA-DQA1*01:01/DQB1*05:01	Negative
AAGTAAQAAVVRFQE	HLA-DQA1*05:01/DQB1*03:01	Positive
AAGTLYTYPENWR	HLA-B*57:01	Positive
AAGTLYTYPENWRAF	HLA-A*24:02	Positive
AAGTVFTTVEDLGSK	HLA-DQA1*02:01/DQB1*02:02	Positive
AAGVPPADKYRTFVA	HLA-DPA1*01:03/DPB1*02:01	Negative
AAGVPPADKYRTFVA	HLA-DPA1*01:03/DPB1*04:01	Negative
AAGVPPADKYRTFVA	HLA-DPA1*02:01/DPB1*01:01	Negative
AAGVPPADKYRTFVA	HLA-DPA1*03:01/DPB1*04:02	Negative
AAGVPPADKYRTFVA	HLA-DQA1*01:01/DQB1*05:01	Negative
AAGVPPADKYRTFVA	HLA-DQA1*01:02/DQB1*06:02	Negative
AAGVPPADKYRTFVA	HLA-DQA1*05:01/DQB1*03:01	Positive
AAGWRVWLF	HLA-B*57:01	Positive
AAHAEINEAGR	HLA-DQA1*03:01/DQB1*03:01	Negative
AAHARFVAA	HLA-B*08:01	Positive
AAHFRGQIYW	HLA-B*57:01	Positive
AAHGISSNW	HLA-B*57:01	Positive
AAHHWLNFL	HLA-B*35:01	Negative
AAHRARANESATILM	HLA-DQA1*02:01/DQB1*03:01	Positive
AAHRARANESATILM	HLA-DQA1*05:01/DQB1*04:02	Positive
AAHRARANESATILM	HLA-DQA1*06:01/DQB1*04:02	Negative
AAHRPGPLK	HLA-A*11:01	Positive
AAHSARPPPY	HLA-A*01:01	Negative
AAHTHPVY	HLA-A*29:02	Positive
AAHTVTAAY	HLA-B*15:01	Positive
AAHVPPGY	HLA-B*15:01	Positive
AAHWHVEAY	HLA-B*15:01	Positive
AAIAAVKEEAF	HLA-DQA1*05:01/DQB1*02:01	Positive
AAIAESGVERQVL	HLA-B*57:01	Positive
AAIAFLHAL	HLA-B*46:01	Positive
AAIAFLHALW	HLA-B*57:01	Positive
AAIAPIIAA	HLA-B*54:01	Positive
AAIATIKTK	HLA-A*11:01	Positive
AAIAVGVAL	HLA-C*14:02	Negative
AAICTHLEV	HLA-A*02:01	Negative
AAICTHLEV	HLA-A*02:02	Negative
AAICTHLEV	HLA-A*68:02	Negative
AAIDIYTDM	HLA-B*46:01	Positive
AAIDPRVQY	HLA-B*46:01	Positive
AAIDPSMVSA	HLA-B*46:01	Positive
AAIDRQVSV	HLA-A*02:03	Positive
AAIDRQVSV	HLA-A*02:06	Positive
AAIDRQVSVK	HLA-A*11:01	Positive
AAIDRQVSVK	HLA-A*31:01	Negative
AAIDRQVSVK	HLA-A*33:01	Negative
AAIDSLLNY	HLA-B*46:01	Positive
AAIDSLNQY	HLA-B*46:01	Positive
AAIDWGKMAEQW	HLA-B*57:01	Positive
AAIEASQSL	HLA-B*46:01	Positive
AAIEDEYVQQK	HLA-A*11:01	Positive
AAIESLKAFW	HLA-B*57:01	Positive
AAIEWDGKIYK	HLA-A*11:01	Positive
AAIFCVAVF	HLA-B*46:01	Positive
AAIGKAWEEG	HLA-A*32:01	Negative
AAIGLAWIP	HLA-A*02:01	Negative
AAIGLAWIP	HLA-A*24:02	Negative
AAIGLSMAG	HLA-A*02:01	Negative
AAIGLSMAG	HLA-A*24:02	Negative
AAIGLSMAG	HLA-A*30:01	Negative
AAIGLSMAG	HLA-A*30:02	Negative
AAIGLSMAG	HLA-A*68:01	Negative
AAIGLSMAG	HLA-B*07:02	Negative
AAIGLSMAG	HLA-B*58:01	Negative
AAIGLSMAG	HLA-C*07:01	Negative
AAIGLVIYY	HLA-A*29:02	Positive
AAIGLVIYY	HLA-B*35:01	Positive
AAIIAYLMH	HLA-B*46:01	Positive
AAIILLHTFW	HLA-B*57:01	Positive
AAIIPLVVK	HLA-A*11:01	Positive
AAILKQHKL	HLA-A*01:01	Negative
AAILKQHKL	HLA-A*02:01	Negative
AAILKQHKL	HLA-A*03:01	Negative
AAILKQHKL	HLA-A*24:02	Negative
AAILKQHKL	HLA-A*69:01	Negative
AAILKQHKL	HLA-B*07:02	Negative
AAILKQHKL	HLA-B*15:01	Negative
AAILKQHKL	HLA-B*15:09	Negative
AAILKQHKL	HLA-B*18:01	Negative
AAILKQHKL	HLA-B*27:05	Negative
AAILKQHKL	HLA-B*40:01	Negative
AAILKQHKL	HLA-B*44:02	Negative
AAILKQHKL	HLA-B*46:01	Negative
AAILSGWKTFW	HLA-B*57:01	Positive
AAINQILGRRW	HLA-B*57:01	Positive
AAIPAAAIGE	HLA-B*57:01	Positive
AAIPAAPSL	HLA-B*07:02	Positive
AAIPIGAYEPRW	HLA-B*57:01	Positive
AAIPLPLVK	HLA-A*11:01	Positive
AAIPSAPVL	HLA-B*46:01	Positive
AAIQAYEDM	HLA-B*46:01	Positive
AAIQGRPPY	HLA-B*46:01	Positive
AAIRENPVY	HLA-B*15:01	Positive
AAISDYDYY	HLA-A*31:01	Negative
AAISDYDYY	HLA-A*33:01	Negative
AAISHFLNCF	HLA-B*46:01	Positive
AAISHGRVF	HLA-B*07:02	Positive
AAISHGRVF	HLA-C*16:01	Positive
AAISKTAVAPIER	HLA-DQA1*02:01/DQB1*02:02	Positive
AAISKTAVAPIERVK	HLA-DQA1*02:01/DQB1*02:02	Positive
AAISKTAVAPIERVK	HLA-DQA1*05:05/DQB1*03:01	Positive
AAISLAFSK	HLA-A*11:01	Positive
AAISRLLSF	HLA-B*46:01	Positive
AAITDAAVA	HLA-A*02:01	Negative
AAITDAAVAV	HLA-A*02:01	Negative
AAITIQSSY	HLA-B*46:01	Positive
AAITLAFSK	HLA-A*11:01	Positive
AAITLLNL	HLA-C*01:02	Positive
AAITLVVISV	HLA-A*02:06	Positive
AAIVAYGLYK	HLA-A*11:01	Positive
AAIVEKLSSLPFQKI	HLA-B*57:01	Positive
AAIVIQQKW	HLA-B*57:01	Positive
AAIWQYESL	HLA-B*46:01	Positive
AAIYHVLHFF	HLA-B*57:01	Positive
AAIYLSRGFF	HLA-B*46:01	Positive
AAIYNTTEL	HLA-B*46:01	Positive
AAKAAGVSF	HLA-B*15:01	Positive
AAKAALAAF	HLA-C*16:01	Positive
AAKAALEEF	HLA-B*46:01	Positive
AAKASVPTI	HLA-B*51:08	Positive
AAKAVLADW	HLA-B*57:01	Positive
AAKDKLTEL	HLA-B*46:01	Positive
AAKDPSPSV	HLA-B*51:01	Positive
AAKDPSPSV	HLA-B*51:08	Positive
AAKEDFLGCLVKEIP	HLA-DPA1*01:03/DPB1*02:01	Positive
AAKEDFLGCLVKEIP	HLA-DPA1*01:03/DPB1*04:01	Positive
AAKEDFLGCLVKEIP	HLA-DPA1*02:01/DPB1*01:01	Positive
AAKEDFLGCLVKEIP	HLA-DQA1*01:01/DQB1*05:01	Negative
AAKEDFLGCLVKEIP	HLA-DQA1*01:02/DQB1*06:02	Negative
AAKEKRLL	HLA-B*08:01	Positive
AAKELNTSF	HLA-B*46:01	Positive
AAKFKTPEL	HLA-B*46:01	Positive
AAKGASMTL	HLA-A*30:01	Positive
AAKGLPVLKY	HLA-B*15:01	Positive
AAKHMSNTY	HLA-B*15:01	Positive
AAKIRVSV	HLA-B*08:01	Positive
AAKKKGASL	HLA-A*01:01	Negative
AAKKKGASL	HLA-A*02:01	Negative
AAKKKGASL	HLA-A*03:01	Negative
AAKKKGASL	HLA-A*11:01	Negative
AAKKKGASL	HLA-A*29:02	Negative
AAKKKGASL	HLA-A*31:01	Negative
AAKKKGASL	HLA-A*69:01	Negative
AAKKKGASL	HLA-A*80:01	Negative
AAKKKGASL	HLA-B*07:02	Positive
AAKKKGASL	HLA-B*18:01	Negative
AAKKKGASL	HLA-B*27:05	Negative
AAKKKGASL	HLA-B*40:01	Negative
AAKKKGASL	HLA-B*46:01	Negative
AAKKKGASL	HLA-B*48:01	Negative
AAKKKGASL	HLA-B*51:01	Negative
AAKKKGASL	HLA-B*57:01	Negative
AAKKKGASL	HLA-B*58:01	Negative
AAKKKLQSL	HLA-B*08:01	Positive
AAKLLWSEW	HLA-B*57:01	Positive
AAKLPGEGAAL	HLA-B*46:01	Positive
AAKMYAFTL	HLA-A*02:01	Negative
AAKNLQEAEEW	HLA-B*57:01	Positive
AAKPAAAATATATAA	HLA-DPA1*01:03/DPB1*02:01	Negative
AAKPAAAATATATAA	HLA-DPA1*01:03/DPB1*04:01	Negative
AAKPAAAATATATAA	HLA-DPA1*02:01/DPB1*01:01	Negative
AAKPAAAATATATAA	HLA-DPA1*02:01/DPB1*05:01	Negative
AAKPAAAATATATAA	HLA-DPA1*03:01/DPB1*04:02	Negative
AAKPAAAATATATAA	HLA-DQA1*01:01/DQB1*05:01	Negative
AAKPAAAATATATAA	HLA-DQA1*01:02/DQB1*06:02	Positive
AAKPAAAATATATAA	HLA-DQA1*05:01/DQB1*02:01	Negative
AAKPAAAATATATAA	HLA-DQA1*05:01/DQB1*03:01	Positive
AAKPEQIQKW	HLA-B*57:01	Positive
AAKPKVVKPK	HLA-A*03:01	Positive
AAKPPISKK	HLA-A*03:01	Positive
AAKREFEEY	HLA-A*29:02	Positive
AAKSFSHSF	HLA-B*57:01	Positive
AAKSIAAATSALVK	HLA-DQA1*05:05/DQB1*03:01	Positive
AAKSWVFGV	HLA-A*02:04	Positive
AAKTPVIVV	HLA-A*02:01	Negative
AAKTPVIVV	HLA-A*02:06	Negative
AAKVFESIGKFGLA	HLA-B*57:01	Positive
AAKYQIDPDACF	HLA-B*15:01	Positive
AAKYVEHDPR	HLA-A*03:01	Negative
AAKYVEHDPR	HLA-A*11:01	Negative
AALAAAAGVPPADKY	HLA-DPA1*01:03/DPB1*02:01	Negative
AALAAAAGVPPADKY	HLA-DPA1*02:01/DPB1*01:01	Negative
AALAAAAGVPPADKY	HLA-DPA1*02:01/DPB1*05:01	Negative
AALAAAAGVPPADKY	HLA-DPA1*03:01/DPB1*04:02	Negative
AALAAAAGVPPADKY	HLA-DQA1*01:01/DQB1*05:01	Negative
AALAAAAGVPPADKY	HLA-DQA1*01:02/DQB1*06:02	Positive
AALAAAAGVPPADKY	HLA-DQA1*05:01/DQB1*03:01	Positive
AALAFHLTSR	HLA-A*31:01	Positive
AALAKAIEK	HLA-A*11:01	Positive
AALALQLAHCW	HLA-B*57:01	Positive
AALARLLAA	HLA-B*08:01	Positive
AALCLLRLY	HLA-B*57:01	Positive
AALDAQAVELTARLN	HLA-DQA1*05:01/DQB1*03:01	Positive
AALDGTFQR	HLA-A*03:01	Negative
AALDGTFQR	HLA-A*11:01	Positive
AALDGTFQR	HLA-A*31:01	Positive
AALDGTFQR	HLA-A*68:01	Positive
AALDGTFQRK	HLA-A*03:01	Positive
AALDGTFQRK	HLA-A*11:01	Positive
AALDGTFQRK	HLA-A*33:01	Negative
AALDGTFQRK	HLA-A*68:01	Negative
AALDRFVAR	HLA-A*11:01	Positive
AALDSRKNYNW	HLA-B*57:01	Positive
AALDWVTKK	HLA-A*11:01	Positive
AALEDTLAETEAR	HLA-B*51:01	Positive
AALEGLSGF	HLA-A*02:03	Negative
AALEGLSGF	HLA-A*02:12	Negative
AALEGLSGF	HLA-A*02:19	Negative
AALEGLSGF	HLA-A*03:01	Negative
AALEGLSGF	HLA-A*26:01	Negative
AALEGLSGF	HLA-A*69:01	Negative
AALEGLSGF	HLA-A*80:01	Negative
AALEGLSGF	HLA-B*18:01	Negative
AALEGLSGF	HLA-B*27:03	Negative
AALEGLSGF	HLA-B*39:01	Negative
AALEGLSGF	HLA-B*51:01	Negative
AALEGLSGF	HLA-B*57:01	Negative
AALEKEAQTSF	HLA-A*24:13	Positive
AALEKIKSTW	HLA-B*57:01	Positive
AALENDKTIKLW	HLA-B*57:01	Positive
AALENSSPK	HLA-A*11:01	Positive
AALERQAL	HLA-C*16:01	Positive
AALEVTARY	HLA-A*29:02	Positive
AALFKAWAL	HLA-A*02:04	Positive
AALFMYYAK	HLA-A*11:01	Positive
AALFMYYAK	HLA-A*31:01	Positive
AALFMYYAK	HLA-A*33:01	Negative
AALFMYYAKR	HLA-A*31:01	Positive
AALFMYYAKR	HLA-A*68:01	Positive
AALGLWLSV	HLA-A*02:01	Positive
AALGRGHSL	HLA-A*02:01	Negative
AALGRGHSL	HLA-B*07:02	Negative
AALKFLEAW	HLA-B*57:01	Positive
AALKKALAA	HLA-B*08:01	Positive
AALKKALAAA	HLA-A*02:01	Positive
AALKKALAAAGY	HLA-A*29:02	Positive
AALKLKQSL	HLA-B*08:01	Positive
AALKLPLLV	HLA-A*02:01	Positive
AALLKASPK	HLA-B*35:08	Positive
AALLLLVAHY	HLA-A*30:02	Negative
AALLLSHIFW	HLA-B*57:01	Positive
AALLYPFSW	HLA-B*57:01	Positive
AALPAAALW	HLA-B*57:01	Positive
AALPALPVK	HLA-A*11:01	Positive
AALPDQSFLW	HLA-B*57:01	Positive
AALPGIVHR	HLA-A*31:01	Positive
AALPGVPTAPA	HLA-B*46:01	Positive
AALPLPVLEKW	HLA-B*57:01	Positive
AALPNVYEV	HLA-A*02:01	Positive
AALPNVYEV	HLA-B*51:08	Positive
AALPVGALATEQW	HLA-B*57:01	Positive
AALQELLSK	HLA-B*27:05	Positive
AALQRYLFY	HLA-A*29:02	Positive
AALQSAWQG	HLA-A*01:01	Negative
AALQSAWQG	HLA-A*02:01	Negative
AALQSAWQG	HLA-A*03:01	Negative
AALQSAWQG	HLA-A*11:01	Negative
AALQSAWQG	HLA-A*24:02	Negative
AALQSAWQG	HLA-A*30:01	Negative
AALQSAWQG	HLA-A*30:02	Negative
AALQSAWQG	HLA-A*68:01	Negative
AALQSAWQG	HLA-B*07:02	Negative
AALQSAWQG	HLA-B*08:01	Negative
AALQSAWQG	HLA-B*15:01	Negative
AALQSAWQG	HLA-B*58:01	Positive
AALQSAWQG	HLA-C*07:01	Negative
AALQSERLVSK	HLA-A*11:01	Positive
AALRPLVKPK	HLA-A*68:02	Positive
AALSKFIAV	HLA-A*02:04	Positive
AALSKIFAV	HLA-A*02:01	Positive
AALSKIFAV	HLA-A*02:04	Positive
AALSSLAKH	HLA-A*02:01	Negative
AALSSLAKH	HLA-A*03:01	Negative
AALSSLAKH	HLA-A*11:01	Negative
AALSSLAKH	HLA-B*15:01	Negative
AALSVRPNDYLLW	HLA-B*57:01	Positive
AALSWQYLT	HLA-A*02:04	Positive
AALTDDGRVFLW	HLA-B*57:01	Positive
AALTEDGRLFMW	HLA-B*57:01	Positive
AALTGELERLW	HLA-B*57:01	Positive
AALTGRTGPP	HLA-B*41:01	Positive
AALTIIRYY	HLA-B*57:01	Positive
AALTNKGELFVW	HLA-B*57:01	Positive
AALVIQKYW	HLA-B*57:01	Positive
AALYQPLFDK	HLA-A*11:01	Positive
AAMAAQGEPQV	HLA-A*02:01	Positive
AAMASLGAL	HLA-B*46:01	Positive
AAMDCSIRTW	HLA-B*57:01	Positive
AAMDDFQLI	HLA-A*02:01	Negative
AAMDDFQLI	HLA-A*02:02	Negative
AAMDDFQLI	HLA-A*68:02	Negative
AAMDDVMQV	HLA-B*51:08	Positive
AAMDGGGFY	HLA-B*15:01	Positive
AAMEENVEF	HLA-B*46:01	Positive
AAMELAQMV	HLA-B*51:08	Positive
AAMESMESL	HLA-B*46:01	Positive
AAMGRVLPM	HLA-B*46:01	Positive
AAMILMTHF	HLA-B*27:05	Negative
AAMKALQAL	HLA-B*46:01	Positive
AAMKALQAL	HLA-C*03:04	Positive
AAMKLMTAL	HLA-B*46:01	Positive
AAMLDTVVF	HLA-B*46:01	Positive
AAMLDTVVFK	HLA-A*11:01	Positive
AAMLKIAEM	HLA-B*46:01	Positive
AAMLNTCSF	HLA-B*15:01	Positive
AAMLSTILY	HLA-B*15:01	Positive
AAMPGFIAK	HLA-A*11:01	Positive
AAMPNFQTA	HLA-C*03:04	Positive
AAMPNFQTL	HLA-C*03:04	Positive
AAMPRIYEL	HLA-A*02:04	Positive
AAMPRIYEL	HLA-B*46:01	Positive
AAMPRPVSY	HLA-A*29:02	Positive
AAMPRPVSY	HLA-B*15:01	Positive
AAMPRPVSY	HLA-B*46:01	Positive
AAMQGAVVH	HLA-B*44:03	Negative
AAMQRKLEK	HLA-A*03:01	Negative
AAMQRKLEK	HLA-A*31:01	Negative
AAMQRKLEK	HLA-A*33:01	Negative
AAMQRKLEK	HLA-A*68:01	Negative
AAMSHLLEM	HLA-B*46:01	Positive
AAMSVAKRV	HLA-B*51:08	Positive
AAMSVAQRV	HLA-A*02:01	Positive
AAMSVAQRV	HLA-B*51:08	Positive
AAMTLNERFTSY	HLA-A*29:02	Positive
AAMVLLLRK	HLA-A*11:01	Positive
AAMVLLLRK	HLA-A*31:01	Negative
AAMVTAVAY	HLA-B*46:01	Positive
AAMVYNEFIL	HLA-A*02:01	Positive
AAMYPDVFAHF	HLA-A*24:02	Positive
AAMYQYIFL	HLA-A*30:01	Positive
AANAAAGAAENAFR	HLA-DQA1*02:01/DQB1*02:02	Positive
AANAAAGAAENAFR	HLA-DQA1*05:01/DQB1*02:01	Positive
AANAAAGAAENAFR	HLA-DQA1*05:05/DQB1*03:01	Positive
AANCFGQHV	HLA-B*15:03	Positive
AANDPIFVV	HLA-A*02:01	Negative
AANEENRKW	HLA-B*57:01	Positive
AANEIRISK	HLA-A*01:01	Negative
AANEIRISK	HLA-A*02:01	Negative
AANEIRISK	HLA-A*11:01	Positive
AANEIRISK	HLA-A*24:03	Negative
AANEIRISK	HLA-A*26:01	Negative
AANEIRISK	HLA-A*69:01	Negative
AANEIRISK	HLA-B*07:02	Negative
AANEIRISK	HLA-B*08:01	Negative
AANEIRISK	HLA-B*15:01	Negative
AANEIRISK	HLA-B*35:01	Negative
AANEIRISK	HLA-B*40:01	Negative
AANEIRISK	HLA-B*44:02	Negative
AANEIRISK	HLA-B*58:01	Negative
AANGFLMEV	HLA-B*46:01	Positive
AANHKVAKW	HLA-B*57:01	Positive
AANKNKGIIW	HLA-B*57:01	Positive
AANKQKQELDEISTN	HLA-DPA1*01:03/DPB1*02:01	Negative
AANKQKQELDEISTN	HLA-DPA1*01:03/DPB1*04:01	Negative
AANKQKQELDEISTN	HLA-DPA1*02:01/DPB1*01:01	Negative
AANKQKQELDEISTN	HLA-DPA1*02:01/DPB1*05:01	Negative
AANKQKQELDEISTN	HLA-DPA1*03:01/DPB1*04:02	Negative
AANKQKQELDEISTN	HLA-DQA1*01:01/DQB1*05:01	Negative
AANKQKQELDEISTN	HLA-DQA1*01:02/DQB1*06:02	Negative
AANKQKQELDEISTN	HLA-DQA1*03:01/DQB1*03:02	Negative
AANKQKQELDEISTN	HLA-DQA1*04:01/DQB1*04:02	Negative
AANKQKQELDEISTN	HLA-DQA1*05:01/DQB1*02:01	Negative
AANKQKQELDEISTN	HLA-DQA1*05:01/DQB1*03:01	Negative
AANKSEMAF	HLA-B*15:01	Positive
AANKVVLQLK	HLA-A*03:01	Positive
AANKVVLQLK	HLA-A*11:01	Positive
AANLKNVM	HLA-C*16:01	Positive
AANLLFYPDLGWFAV	HLA-DQA1*03:02/DQB1*04:01	Positive
AANMYIYPL	HLA-C*14:02	Positive
AANMYRVGDY	HLA-B*27:05	Positive
AANMYRVGDYVY	HLA-B*27:05	Positive
AANPAYGRY	HLA-B*15:01	Positive
AANPDPKKLLK	HLA-A*11:01	Positive
AANPHSFVF	HLA-A*29:02	Positive
AANPHSFVF	HLA-B*15:01	Positive
AANPHSFVF	HLA-B*35:01	Positive
AANPHSFVF	HLA-B*46:01	Positive
AANPHSFVF	HLA-B*57:01	Positive
AANPHSFVF	HLA-C*16:01	Positive
AANPIESQW	HLA-B*57:01	Positive
AANPISGHY	HLA-B*15:01	Positive
AANPNRFITL	HLA-B*07:02	Positive
AANPRESSY	HLA-B*15:01	Positive
AANSVAASL	HLA-C*03:03	Positive
AANTVIWDY	HLA-A*03:01	Negative
AANTVIWDY	HLA-A*31:01	Negative
AANTVIWDY	HLA-A*33:01	Negative
AANTVIWDY	HLA-A*68:01	Negative
AANVLRETW	HLA-B*57:01	Positive
AANVRKESL	HLA-B*08:01	Positive
AAPAAGSAPAAAE	HLA-DQA1*02:01/DQB1*02:02	Positive
AAPAAGSAPAAAE	HLA-DQA1*05:01/DQB1*02:01	Positive
AAPAAGSAPAAAE	HLA-DQA1*05:05/DQB1*03:01	Positive
AAPAAGSAPAAAEE	HLA-DQA1*02:01/DQB1*02:02	Positive
AAPAAGSAPAAAEE	HLA-DQA1*05:05/DQB1*03:01	Positive
AAPAAGSAPAAAEEK	HLA-DQA1*05:05/DQB1*03:01	Positive
AAPAAGYTPATPAAP	HLA-DPA1*01:03/DPB1*02:01	Negative
AAPAAGYTPATPAAP	HLA-DPA1*01:03/DPB1*04:01	Negative
AAPAAGYTPATPAAP	HLA-DPA1*02:01/DPB1*01:01	Negative
AAPAAGYTPATPAAP	HLA-DPA1*02:01/DPB1*05:01	Negative
AAPAAGYTPATPAAP	HLA-DPA1*03:01/DPB1*04:02	Negative
AAPAAGYTPATPAAP	HLA-DQA1*01:01/DQB1*05:01	Negative
AAPAAGYTPATPAAP	HLA-DQA1*05:01/DQB1*02:01	Negative
AAPAAGYTPATPAAP	HLA-DQA1*05:01/DQB1*03:01	Positive
AAPAAHADW	HLA-B*57:01	Negative
AAPANDKFTVFEAAF	HLA-DPA1*01:03/DPB1*02:01	Positive
AAPANDKFTVFEAAF	HLA-DQA1*01:01/DQB1*05:01	Negative
AAPANDKFTVFEAAF	HLA-DQA1*01:02/DQB1*06:02	Positive
AAPANDKFTVFEAAF	HLA-DQA1*05:01/DQB1*03:01	Positive
AAPAPAPSW	HLA-B*15:17	Positive
AAPAPGAPL	HLA-C*01:02	Positive
AAPATRAAL	HLA-C*01:02	Positive
AAPAWAALPL	HLA-A*03:01	Positive
AAPAYSRAL	HLA-A*02:01	Positive
AAPAYSRAL	HLA-C*01:02	Positive
AAPDGIRGF	HLA-A*24:02	Negative
AAPDGIRGF	HLA-B*07:02	Positive
AAPDGTRNL	HLA-C*01:02	Positive
AAPDIVPAL	HLA-A*02:07	Positive
AAPEETRAL	HLA-C*01:02	Positive
AAPEGAGAL	HLA-C*01:02	Positive
AAPEGKRSL	HLA-B*57:01	Positive
AAPESGLEV	HLA-C*01:02	Positive
AAPESYEEL	HLA-C*01:02	Positive
AAPFAKSHL	HLA-C*01:02	Positive
AAPGAEFAPNKR	HLA-A*68:02	Positive
AAPGAGYTPATPAAP	HLA-DPA1*01:03/DPB1*02:01	Negative
AAPGAGYTPATPAAP	HLA-DPA1*01:03/DPB1*04:01	Negative
AAPGAGYTPATPAAP	HLA-DPA1*02:01/DPB1*01:01	Negative
AAPGAGYTPATPAAP	HLA-DPA1*02:01/DPB1*05:01	Negative
AAPGAGYTPATPAAP	HLA-DPA1*03:01/DPB1*04:02	Negative
AAPGAGYTPATPAAP	HLA-DQA1*01:01/DQB1*05:01	Negative
AAPGAGYTPATPAAP	HLA-DQA1*01:02/DQB1*06:02	Negative
AAPGAGYTPATPAAP	HLA-DQA1*04:01/DQB1*04:02	Negative
AAPGAGYTPATPAAP	HLA-DQA1*05:01/DQB1*02:01	Negative
AAPGAGYTPATPAAP	HLA-DQA1*05:01/DQB1*03:01	Positive
AAPGAPAAV	HLA-B*51:08	Positive
AAPGGKTLAL	HLA-C*01:02	Positive
AAPGGLIGV	HLA-A*02:07	Positive
AAPGPHVAL	HLA-C*01:02	Positive
AAPGSAAPAAGSAP	HLA-DQA1*05:01/DQB1*02:01	Positive
AAPGSAAPAAGSAP	HLA-DQA1*05:05/DQB1*03:01	Positive
AAPIATFSL	HLA-C*01:02	Positive
AAPLARAL	HLA-B*15:01	Positive
AAPLFTGFL	HLA-C*01:02	Positive
AAPLGTTL	HLA-C*01:02	Positive
AAPLILSRI	HLA-A*02:01	Negative
AAPLMQSLY	HLA-A*01:01	Negative
AAPLRLIAA	HLA-C*01:02	Positive
AAPLSWSKDIYNYME	HLA-DQA1*03:01/DQB1*03:02	Negative
AAPLSWSKDIYNYME	HLA-DQA1*04:01/DQB1*04:02	Negative
AAPLSWSKDIYNYME	HLA-DQA1*05:01/DQB1*03:01	Positive
AAPLVDLSL	HLA-C*01:02	Positive
AAPMSTSVM	HLA-C*01:02	Positive
AAPPAAPAL	HLA-C*01:02	Positive
AAPPAFPEV	HLA-A*02:07	Positive
AAPPNFHFV	HLA-A*02:07	Positive
AAPPPPPPP	HLA-B*46:01	Positive
AAPPPSVTV	HLA-A*02:07	Positive
AAPPPSVTV	HLA-C*05:01	Positive
AAPRAPSAL	HLA-C*01:02	Positive
AAPSAAREL	HLA-C*01:02	Positive
AAPSWLHRF	HLA-B*57:01	Positive
AAPTAQKSL	HLA-C*01:02	Positive
AAPTSAAAL	HLA-B*51:01	Positive
AAPTSSAL	HLA-B*51:01	Positive
AAPTSSAL	HLA-C*01:02	Positive
AAPTTGNQI	HLA-C*01:02	Positive
AAPTTGNQL	HLA-C*01:02	Positive
AAPVATGAV	HLA-C*01:02	Positive
AAPVPTTTL	HLA-C*01:02	Positive
AAPVSATVL	HLA-C*01:02	Positive
AAPVSTSEL	HLA-C*01:02	Positive
AAPWTEETV	HLA-C*01:02	Positive
AAQAGHVPLVS	HLA-B*57:01	Positive
AAQATVVQR	HLA-B*44:03	Negative
AAQDFFQRW	HLA-B*44:02	Positive
AAQDLPFVLK	HLA-A*11:01	Positive
AAQDSTDLVAK	HLA-A*11:01	Positive
AAQEEYVKR	HLA-A*31:01	Positive
AAQESGTIPK	HLA-A*11:01	Positive
AAQESGTIPKK	HLA-A*11:01	Positive
AAQEVIKIITK	HLA-A*11:01	Positive
AAQGEPQVQFK	HLA-C*01:02	Positive
AAQGEPQVQFKL	HLA-B*27:05	Positive
AAQITQRKW	HLA-B*57:01	Positive
AAQLRAQAL	HLA-B*08:01	Positive
AAQMPTVHY	HLA-B*15:01	Positive
AAQRRGRIGR	HLA-A*31:01	Positive
AAQRRGRVGR	HLA-A*31:01	Positive
AAQSEAKVV	HLA-B*51:08	Positive
AARAAAAAAAAAA	HLA-DQA1*05:05/DQB1*03:01	Positive
AARAAAAAAAAAAA	HLA-DQA1*05:05/DQB1*03:01	Positive
AARAAANK	HLA-A*03:01	Positive
AARAALRVY	HLA-B*46:01	Positive
AARAIISEL	HLA-B*07:02	Positive
AARAPRKVL	HLA-B*07:02	Positive
AARAVTGVL	HLA-B*07:02	Positive
AARDFLQTFR	HLA-A*31:01	Positive
AARDVFLML	HLA-C*16:01	Positive
AAREHVLAY	HLA-B*15:01	Positive
AAREHVLAY	HLA-B*46:01	Positive
AAREKVAV	HLA-B*08:01	Positive
AAREQQILEK	HLA-A*03:01	Positive
AAREVIAY	HLA-B*15:01	Positive
AARGVIAPVGESL	HLA-B*57:01	Positive
AARGYISTR	HLA-A*31:01	Positive
AARIAGRHM	HLA-B*15:01	Negative
AARIAVSNL	HLA-B*07:02	Positive
AARIIAEAF	HLA-B*46:01	Positive
AARILSEKR	HLA-A*03:01	Negative
AARILSEKR	HLA-A*11:01	Negative
AARILSEKR	HLA-A*31:01	Positive
AARILSEKRK	HLA-A*03:01	Negative
AARILSEKRK	HLA-A*31:01	Negative
AARILSEKRK	HLA-A*33:01	Negative
AARILSEKRK	HLA-A*68:01	Negative
AARISSCLK	HLA-A*01:01	Negative
AARISSCLK	HLA-A*80:01	Negative
AARKARAAP	HLA-B*07:02	Negative
AARKHILVW	HLA-B*57:01	Positive
AARKSLLAL	HLA-B*07:02	Positive
AARLFKAFILDGDKL	HLA-DPA1*02:01/DPB1*05:01	Positive
AARLFKAFILDGDKL	HLA-DQA1*01:01/DQB1*05:01	Positive
AARLFKAFILDGDKL	HLA-DQA1*01:02/DQB1*05:02	Positive
AARLIQTTW	HLA-B*57:01	Positive
AARLKRSAT	HLA-A*02:01	Negative
AARLKRSAT	HLA-A*02:02	Negative
AARLKRSAT	HLA-A*02:03	Negative
AARLKRSAT	HLA-A*02:06	Negative
AARLKRSAT	HLA-A*68:02	Negative
AARLRAVDF	HLA-B*08:01	Positive
AARLVLENY	HLA-B*46:01	Positive
AARLWRATP	HLA-A*02:01	Negative
AARMNEVISLW	HLA-B*57:01	Positive
AARNIVRRA	HLA-A*02:01	Negative
AARNIVRRA	HLA-A*02:02	Negative
AARNIVRRA	HLA-A*68:02	Negative
AARPATSTL	HLA-B*07:02	Positive
AARPATSTL	HLA-B*46:01	Positive
AARPDDPTL	HLA-A*02:01	Negative
AARPINASM	HLA-B*07:02	Positive
AARPKATL	HLA-B*08:01	Positive
AARPQVVAV	HLA-A*02:03	Positive
AARPVPWNAL	HLA-B*07:02	Positive
AARQPIEL	HLA-C*16:01	Positive
AARSQLETY	HLA-B*15:01	Positive
AARSVFLHL	HLA-B*07:02	Positive
AARTIQTAF	HLA-B*57:01	Positive
AARTWLGVW	HLA-B*57:01	Positive
AARVAGDNY	HLA-B*57:01	Negative
AARVLQEAW	HLA-B*57:01	Positive
AARVVLTSL	HLA-B*07:02	Positive
AARWASAKL	HLA-B*07:02	Positive
AARWVAKSL	HLA-B*07:02	Positive
AARYPWMAF	HLA-B*46:01	Positive
AASAAQRRGR	HLA-B*58:01	Positive
AASAARGAAAL	HLA-B*07:02	Positive
AASAIQGNV	HLA-A*02:01	Negative
AASAIQGNV	HLA-A*24:02	Negative
AASAIQGNV	HLA-A*30:01	Negative
AASAIQGNV	HLA-A*30:02	Negative
AASAIQGNV	HLA-A*68:01	Negative
AASAIQGNV	HLA-B*58:01	Negative
AASAIQGNV	HLA-C*07:01	Negative
AASAVLGGPAGRW	HLA-B*57:01	Positive
AASDFIFLV	HLA-A*02:04	Positive
AASEFILGK	HLA-A*11:01	Positive
AASFINLLY	HLA-A*29:02	Positive
AASFPWSAF	HLA-B*46:01	Positive
AASGAATVAAGGYKV	HLA-DPA1*01:03/DPB1*02:01	Negative
AASGAATVAAGGYKV	HLA-DPA1*01:03/DPB1*04:01	Negative
AASGAATVAAGGYKV	HLA-DPA1*02:01/DPB1*01:01	Negative
AASGAATVAAGGYKV	HLA-DPA1*02:01/DPB1*05:01	Negative
AASGAATVAAGGYKV	HLA-DPA1*03:01/DPB1*04:02	Negative
AASGAATVAAGGYKV	HLA-DQA1*01:01/DQB1*05:01	Negative
AASGAATVAAGGYKV	HLA-DQA1*01:02/DQB1*06:02	Positive
AASGAATVAAGGYKV	HLA-DQA1*05:01/DQB1*02:01	Negative
AASGAATVAAGGYKV	HLA-DQA1*05:01/DQB1*03:01	Positive
AASGADGTYDITKLG	HLA-DPA1*01:03/DPB1*04:01	Negative
AASGADGTYDITKLG	HLA-DPA1*02:01/DPB1*01:01	Negative
AASGADGTYDITKLG	HLA-DPA1*02:01/DPB1*05:01	Negative
AASGADGTYDITKLG	HLA-DPA1*03:01/DPB1*04:02	Negative
AASGADGTYDITKLG	HLA-DQA1*01:02/DQB1*06:02	Negative
AASGADGTYDITKLG	HLA-DQA1*03:01/DQB1*03:02	Negative
AASGADGTYDITKLG	HLA-DQA1*04:01/DQB1*04:02	Negative
AASGADGTYDITKLG	HLA-DQA1*05:01/DQB1*02:01	Negative
AASGLFRCL	HLA-B*07:02	Positive
AASGLFRCL	HLA-B*35:01	Negative
AASISLAQYL	HLA-A*29:02	Positive
AASKEAFYTW	HLA-B*57:01	Positive
AASKERSGVSL	HLA-B*07:02	Positive
AASKERSGVSLAAL	HLA-B*07:02	Positive
AASKLLANMVY	HLA-B*57:01	Positive
AASKQQMLM	HLA-A*02:01	Negative
AASLGMILLW	HLA-B*57:01	Positive
AASLRKVSM	HLA-A*29:02	Positive
AASLRKVSM	HLA-B*07:02	Positive
AASLRKVSM	HLA-B*08:01	Positive
AASNVRGSL	HLA-B*07:02	Positive
AASPHYQEW	HLA-B*57:01	Positive
AASPMLYQL	HLA-A*02:01	Positive
AASPMLYQL	HLA-A*24:02	Positive
AASPMLYQL	HLA-B*07:02	Negative
AASPMLYQL	HLA-B*15:01	Negative
AASPMLYQLL	HLA-A*02:01	Negative
AASPTSWGTYRSSAP	HLA-A*02:01	Negative
AASPVVAEY	HLA-A*29:02	Positive
AASQRSSSL	HLA-B*08:01	Positive
AASSEHFEK	HLA-A*11:01	Positive
AASSHVPIQK	HLA-A*03:01	Positive
AASSLQSGVPSRFSG	HLA-DQA1*05:05/DQB1*03:01	Positive
AASSLTIDK	HLA-A*11:01	Positive
AASSSAASPHYQEW	HLA-B*57:01	Positive
AASSTHRKVA	HLA-A*02:01	Negative
AASSYLSLTPEQW	HLA-DQA1*02:01/DQB1*02:02	Positive
AASSYLSLTPEQW	HLA-DQA1*05:01/DQB1*02:01	Positive
AASSYLSLTPEQWK	HLA-DQA1*02:01/DQB1*02:02	Positive
AASSYLSLTPEQWK	HLA-DQA1*05:01/DQB1*02:01	Positive
AASSYLSLTPEQWKS	HLA-DQA1*02:01/DQB1*02:02	Positive
AASSYLSLTPEQWKS	HLA-DQA1*05:01/DQB1*02:01	Positive
AASSYLSLTPEQWKS	HLA-DQA1*05:05/DQB1*03:01	Positive
AASTAASSAAQNAFK	HLA-DQA1*05:05/DQB1*03:01	Positive
AASTARHLY	HLA-A*29:02	Positive
AASVRPVL	HLA-C*16:01	Positive
AASVTFSLLVSGSQD	HLA-DQA1*02:01/DQB1*02:02	Positive
AASYARYVL	HLA-C*14:02	Positive
AASYLDQISRY	HLA-A*01:01	Positive
AATAAAAAAVDRGDP	HLA-DPA1*01:03/DPB1*02:01	Negative
AATAAAAAAVDRGDP	HLA-DPA1*01:03/DPB1*04:01	Negative
AATAAAAAAVDRGDP	HLA-DPA1*02:01/DPB1*01:01	Negative
AATAAAAAAVDRGDP	HLA-DPA1*02:01/DPB1*05:01	Negative
AATAAAAAAVDRGDP	HLA-DPA1*03:01/DPB1*04:02	Negative
AATAAAAAAVDRGDP	HLA-DQA1*01:01/DQB1*05:01	Negative
AATAAAAAAVDRGDP	HLA-DQA1*05:01/DQB1*03:01	Positive
AATATFAAA	HLA-C*03:04	Positive
AATDIARQV	HLA-B*51:08	Positive
AATEAEKQL	HLA-A*02:01	Negative
AATEDNQVW	HLA-B*44:02	Positive
AATEIVERV	HLA-A*68:02	Positive
AATEREISL	HLA-C*16:01	Positive
AATFSPQGLAQP	HLA-B*27:05	Positive
AATGAATAATGGYKV	HLA-DPA1*01:03/DPB1*02:01	Negative
AATGAATAATGGYKV	HLA-DPA1*01:03/DPB1*04:01	Negative
AATGAATAATGGYKV	HLA-DPA1*02:01/DPB1*01:01	Negative
AATGAATAATGGYKV	HLA-DPA1*02:01/DPB1*05:01	Negative
AATGAATAATGGYKV	HLA-DQA1*01:01/DQB1*05:01	Negative
AATGAATAATGGYKV	HLA-DQA1*01:02/DQB1*06:02	Positive
AATGAATAATGGYKV	HLA-DQA1*05:01/DQB1*02:01	Negative
AATGAATAATGGYKV	HLA-DQA1*05:01/DQB1*03:01	Positive
AATIIQKYW	HLA-B*57:01	Positive
AATIQTPTK	HLA-A*11:01	Positive
AATIRVLAL	HLA-B*07:02	Positive
AATIRVLAL	HLA-B*35:01	Negative
AATIRVLAL	HLA-B*51:01	Negative
AATIRVLAL	HLA-C*03:03	Positive
AATKRYPGV	HLA-A*02:01	Negative
AATKRYPGV	HLA-A*02:02	Negative
AATKRYPGV	HLA-A*02:03	Negative
AATKRYPGVM	HLA-A*02:01	Negative
AATKRYPGVM	HLA-A*02:02	Negative
AATKRYPGVM	HLA-A*02:03	Negative
AATKRYPGVM	HLA-A*02:06	Negative
AATKRYPGVM	HLA-A*68:02	Negative
AATLEEGNP	HLA-B*35:08	Positive
AATLGFGAY	HLA-C*03:04	Positive
AATLGFGAYMSKAHG	HLA-C*03:04	Positive
AATPAKKTV	HLA-B*51:08	Positive
AATPAVRTV	HLA-C*16:01	Positive
AATRPDYISW	HLA-B*57:01	Positive
AATSATHEL	HLA-B*07:02	Positive
AATSATHEL	HLA-C*16:01	Positive
AATSLAKTV	HLA-B*51:08	Positive
AATSRTYLY	HLA-A*29:02	Positive
AATVRPVTL	HLA-C*16:01	Positive
AAVAAALARLLAA	HLA-A*02:01	Positive
AAVAAALARLLAA	HLA-A*02:04	Positive
AAVAAWVPCRSW	HLA-B*57:01	Positive
AAVAIKAMAK	HLA-DQA1*02:01/DQB1*02:02	Positive
AAVAIKAMAK	HLA-DQA1*05:01/DQB1*02:01	Positive
AAVCATEVF	HLA-B*15:01	Positive
AAVDAGMAM	HLA-B*46:01	Positive
AAVDAGMAM	HLA-C*03:04	Positive
AAVDNAVVV	HLA-C*12:03	Positive
AAVDPDVLLSY	HLA-B*46:01	Positive
AAVDRTTEL	HLA-B*46:01	Positive
AAVDRTTEL	HLA-C*03:04	Positive
AAVDTSSEITTKD	HLA-DQA1*02:01/DQB1*02:02	Positive
AAVDYQKVV	HLA-B*51:08	Positive
AAVEDEEFW	HLA-B*53:01	Positive
AAVEDEEFW	HLA-B*58:01	Positive
AAVEEEEEE	HLA-DQA1*05:01/DQB1*02:01	Positive
AAVELSFL	HLA-B*15:01	Positive
AAVFFGCTF	HLA-B*46:01	Positive
AAVFKLSL	HLA-B*07:02	Positive
AAVFNAVNW	HLA-B*57:01	Positive
AAVGATPEAKFDSFV	HLA-DPA1*02:01/DPB1*01:01	Negative
AAVGATPEAKFDSFV	HLA-DPA1*03:01/DPB1*04:02	Negative
AAVGATPEAKFDSFV	HLA-DQA1*01:01/DQB1*05:01	Negative
AAVGATPEAKFDSFV	HLA-DQA1*05:01/DQB1*03:01	Positive
AAVGFLSSL	HLA-B*46:01	Positive
AAVGTGSSY	HLA-B*15:01	Positive
AAVHRGVISNSGGPV	HLA-DQA1*05:05/DQB1*03:01	Positive
AAVIEAMGKAEAER	HLA-DQA1*05:05/DQB1*03:01	Positive
AAVKAGAAL	HLA-B*07:02	Positive
AAVKAGASI	HLA-C*03:03	Positive
AAVKLFLTK	HLA-A*11:01	Positive
AAVKTLNPKAEVA	HLA-B*46:01	Positive
AAVKTLNPKAEVAR	HLA-B*46:01	Positive
AAVLEYLTAE	HLA-A*24:02	Positive
AAVLEYLTAEI	HLA-B*51:01	Positive
AAVLFAATAAAAAAV	HLA-DPA1*01:03/DPB1*04:01	Negative
AAVLFAATAAAAAAV	HLA-DPA1*02:01/DPB1*01:01	Negative
AAVLFAATAAAAAAV	HLA-DPA1*02:01/DPB1*05:01	Negative
AAVLFAATAAAAAAV	HLA-DPA1*03:01/DPB1*04:02	Negative
AAVLFAATAAAAAAV	HLA-DQA1*01:01/DQB1*05:01	Negative
AAVLFAATAAAAAAV	HLA-DQA1*01:02/DQB1*06:02	Positive
AAVLFAATAAAAAAV	HLA-DQA1*05:01/DQB1*03:01	Positive
AAVLLLITHY	HLA-A*30:02	Negative
AAVLTQVVW	HLA-B*57:01	Positive
AAVNSALAF	HLA-B*46:01	Positive
AAVPEVAVY	HLA-B*46:01	Positive
AAVPGKNVVNVQTKP	HLA-DQA1*02:01/DQB1*04:02	Negative
AAVPGKNVVNVQTKP	HLA-DQA1*03:03/DQB1*04:02	Negative
AAVPGKNVVNVQTKP	HLA-DQA1*06:01/DQB1*04:02	Negative
AAVPLYRLY	HLA-A*29:02	Positive
AAVPRAAFL	HLA-C*03:04	Positive
AAVQESARI	HLA-B*35:01	Positive
AAVRIGSVL	HLA-A*02:01	Positive
AAVRIGSVL	HLA-B*07:02	Positive
AAVSADPLA	HLA-A*02:01	Negative
AAVSADPLA	HLA-A*02:02	Negative
AAVSADPLA	HLA-A*02:03	Negative
AAVSADPLA	HLA-A*02:06	Negative
AAVSADPLA	HLA-A*68:02	Negative
AAVSDELRQW	HLA-B*57:01	Positive
AAVSEELIYMHW	HLA-B*57:01	Positive
AAVSHLTTL	HLA-A*02:01	Positive
AAVSHLTTL	HLA-B*07:02	Positive
AAVSHLTTL	HLA-B*15:01	Positive
AAVSLRLGDLVW	HLA-B*57:01	Positive
AAVTALLLPF	HLA-B*46:01	Positive
AAVTGVLSL	HLA-B*46:01	Positive
AAVTLNRIK	HLA-A*03:01	Negative
AAVTLNRIK	HLA-A*31:01	Negative
AAVTLNRIK	HLA-A*33:01	Negative
AAVTLNRIKI	HLA-A*68:02	Negative
AAVTQTLSF	HLA-B*46:01	Positive
AAVVENVVKL	HLA-B*27:05	Positive
AAVVVPSGEEQRYT	HLA-DQA1*02:01/DQB1*02:02	Positive
AAVVVPSGEEQRYT	HLA-DQA1*05:01/DQB1*02:01	Positive
AAVVVPSGQEQRYT	HLA-DQA1*05:01/DQB1*02:01	Positive
AAVVVSKSGSLK	HLA-A*24:06	Positive
AAVYKALSDHHIY	HLA-B*35:01	Positive
AAWDDSARAAGGQG	HLA-B*57:01	Positive
AAWGFFPYL	HLA-A*02:01	Positive
AAWGGGLLMSR	HLA-DQA1*01:02/DQB1*06:02	Negative
AAWGGGLLMSR	HLA-DQA1*01:02/DQB1*06:04	Negative
AAWGGSGSE	HLA-A*02:01	Negative
AAWGGSGSE	HLA-A*24:02	Negative
AAWGGSGSE	HLA-A*30:01	Negative
AAWGGSGSE	HLA-A*30:02	Positive
AAWGGSGSE	HLA-A*68:01	Negative
AAWGGSGSE	HLA-B*07:02	Negative
AAWGGSGSE	HLA-B*58:01	Negative
AAWGGSGSE	HLA-C*07:01	Negative
AAWGGSGSEAYQGVQ	HLA-DPA1*02:01/DPB1*05:01	Negative
AAWGGSGSEAYQGVQ	HLA-DPA1*03:01/DPB1*04:02	Negative
AAWGGSGSEAYQGVQ	HLA-DQA1*01:01/DQB1*05:01	Negative
AAWGGSGSEAYQGVQ	HLA-DQA1*03:01/DQB1*03:02	Negative
AAWGKVGAHAGEY	HLA-B*15:01	Positive
AAWLQVLPV	HLA-B*51:01	Positive
AAWLRHEW	HLA-B*57:01	Positive
AAWPFLTRLW	HLA-B*57:01	Positive
AAWYGGLAV	HLA-B*46:01	Positive
AAWYSGVNR	HLA-A*31:01	Positive
AAYAAAAAL	HLA-B*14:02	Negative
AAYAAAAAL	HLA-C*03:04	Positive
AAYAARWVAK	HLA-A*03:01	Positive
AAYAARWVAK	HLA-A*11:01	Positive
AAYARAAAA	HLA-B*14:02	Positive
AAYARAAAL	HLA-B*14:02	Positive
AAYASQPAAY	HLA-A*29:02	Positive
AAYDAAAAAAL	HLA-C*03:04	Positive
AAYDAAAAAL	HLA-C*03:04	Positive
AAYDAAAAL	HLA-C*03:04	Positive
AAYDVSSFSFF	HLA-B*46:01	Positive
AAYFVGYLK	HLA-A*03:01	Positive
AAYFVGYLK	HLA-A*11:01	Positive
AAYFVGYLK	HLA-A*33:01	Negative
AAYFVGYLK	HLA-A*68:01	Positive
AAYGGYPTAH	HLA-B*46:01	Positive
AAYGNVFSAF	HLA-B*46:01	Positive
AAYGRSPMVSF	HLA-B*46:01	Positive
AAYGTSSYTAQEY	HLA-B*46:01	Positive
AAYHPQQFI	HLA-A*01:01	Negative
AAYHPQQFI	HLA-A*02:01	Positive
AAYHPQQFI	HLA-A*03:01	Negative
AAYHPQQFI	HLA-A*11:01	Negative
AAYHPQQFI	HLA-A*30:01	Positive
AAYHPQQFI	HLA-A*30:02	Negative
AAYHPQQFI	HLA-A*68:01	Positive
AAYHPQQFI	HLA-B*07:02	Negative
AAYHPQQFI	HLA-B*58:01	Positive
AAYHPQQFI	HLA-C*07:01	Negative
AAYKLAYKTAEGATP	HLA-DPA1*01:03/DPB1*04:01	Negative
AAYKLAYKTAEGATP	HLA-DQA1*01:01/DQB1*05:01	Negative
AAYKLAYKTAEGATP	HLA-DQA1*05:01/DQB1*03:01	Positive
AAYLKLRNWQW	HLA-B*57:01	Positive
AAYLPRMW	HLA-B*57:01	Positive
AAYLRALSL	HLA-B*07:02	Positive
AAYLRALSL	HLA-B*08:01	Positive
AAYLRALSL	HLA-B*14:02	Positive
AAYLRALSL	HLA-C*07:02	Positive
AAYLRALSL	HLA-C*16:01	Positive
AAYNGHCEAL	HLA-B*46:01	Positive
AAYNLVRDDGSAVIW	HLA-B*57:01	Positive
AAYNVPLPK	HLA-A*03:01	Positive
AAYNVPLPK	HLA-A*11:01	Positive
AAYQLAFRY	HLA-A*29:02	Positive
AAYQLALRW	HLA-B*57:01	Positive
AAYQQSLTV	HLA-B*51:01	Positive
AAYRASLV	HLA-C*01:02	Positive
AAYRNLGQNLW	HLA-B*57:01	Positive
AAYRPAVHPR	HLA-A*11:01	Positive
AAYRVGML	HLA-C*01:02	Positive
AAYTLLLHTW	HLA-B*57:01	Positive
AAYYFMKFR	HLA-A*11:01	Positive
AAYYFMKFR	HLA-A*31:01	Positive
AAYYFMKFR	HLA-A*68:01	Positive
AAYYFMKFRR	HLA-A*31:01	Positive
AAYYSAAGPRPGADR	HLA-DQA1*02:01/DQB1*02:02	Positive
AAYYSAAGPRPGADR	HLA-DQA1*05:05/DQB1*03:01	Positive
AAYYYSLQIY	HLA-B*15:01	Positive
ACACPGCSTGGARSW	HLA-B*57:01	Positive
ACADGTRHTY	HLA-A*23:01	Negative
ACADGTRHTY	HLA-A*24:02	Negative
ACADGTRHTY	HLA-A*26:01	Negative
ACADGTRHTY	HLA-A*29:02	Negative
ACADGTRHTY	HLA-A*30:02	Positive
ACAKAAAAV	HLA-A*02:01	Negative
ACAKAAAAV	HLA-A*02:02	Negative
ACAKAAAAV	HLA-A*02:03	Negative
ACAKAAAAV	HLA-A*02:05	Negative
ACAKAAAAV	HLA-A*02:06	Negative
ACAKAAAAV	HLA-A*68:02	Negative
ACDKSFHFY	HLA-A*01:01	Positive
ACELHVAGFDF	HLA-A*24:02	Positive
ACGDIISGL	HLA-A*24:02	Negative
ACGKAGCQT	HLA-A*02:01	Positive
ACGKAGCQT	HLA-A*24:02	Negative
ACGKAGCQT	HLA-A*30:01	Negative
ACGKAGCQT	HLA-A*30:02	Negative
ACGKAGCQT	HLA-A*68:01	Negative
ACGKAGCQT	HLA-B*07:02	Negative
ACGKAGCQT	HLA-B*58:01	Negative
ACGKAGCQT	HLA-C*07:01	Negative
ACIRIQKTIRGW	HLA-B*57:01	Positive
ACLDKAVEY	HLA-A*29:02	Positive
ACLKVPEANSSW	HLA-B*57:01	Positive
ACLPREPGLCTW	HLA-B*57:01	Positive
ACMDGFEVV	HLA-A*01:01	Negative
ACMDGFEVV	HLA-A*03:01	Negative
ACMDGFEVV	HLA-A*11:01	Negative
ACMDGFEVV	HLA-A*31:01	Negative
ACMDGFEVV	HLA-B*07:02	Negative
ACMDGFEVV	HLA-B*15:01	Negative
ACMDGFEVV	HLA-B*27:05	Negative
ACMDGFEVV	HLA-B*40:01	Negative
ACMDGFEVV	HLA-B*58:01	Negative
ACNKIKGKK	HLA-A*11:01	Negative
ACPDNLLRL	HLA-A*26:01	Negative
ACPGCSTGGARSW	HLA-B*57:01	Positive
ACPGYLHCNEY	HLA-A*29:02	Positive
ACQEAVKLK	HLA-A*03:01	Negative
ACQEAVKLK	HLA-A*11:01	Negative
ACQEAVKLK	HLA-A*31:01	Negative
ACQEAVKLK	HLA-A*33:01	Negative
ACQEAVKLK	HLA-A*68:01	Negative
ACRAIGILSRF	HLA-B*57:01	Positive
ACRCGRFQK	HLA-A*11:01	Negative
ACRCGRFQK	HLA-A*33:01	Negative
ACRCGRFQK	HLA-A*68:01	Negative
ACREQQLPV	HLA-A*01:01	Negative
ACREQQLPV	HLA-A*02:01	Negative
ACREQQLPV	HLA-A*03:01	Negative
ACREQQLPV	HLA-A*11:01	Negative
ACREQQLPV	HLA-A*31:01	Negative
ACREQQLPV	HLA-A*69:01	Negative
ACREQQLPV	HLA-B*15:01	Negative
ACREQQLPV	HLA-B*27:05	Negative
ACREQQLPV	HLA-B*40:01	Negative
ACREQQLPV	HLA-B*58:01	Negative
ACSDSAQGSDVSLTA	HLA-B*57:01	Positive
ACTGIALGY	HLA-A*29:02	Positive
ACVYCCIRV	HLA-A*02:01	Negative
ACYKGTHNF	HLA-B*57:01	Positive
ADAAPDEKVLDSGFR	HLA-A*68:02	Positive
ADAGFMKQY	HLA-A*01:01	Negative
ADAGFMKQY	HLA-A*23:01	Negative
ADAGFMKQY	HLA-A*24:02	Negative
ADAGFMKQY	HLA-A*26:01	Negative
ADAGFMKQY	HLA-A*29:02	Negative
ADAGFMKQY	HLA-A*30:02	Negative
ADAGYAPATPAAAGA	HLA-DPA1*01:03/DPB1*02:01	Negative
ADAGYAPATPAAAGA	HLA-DPA1*01:03/DPB1*04:01	Negative
ADAGYAPATPAAAGA	HLA-DPA1*02:01/DPB1*01:01	Negative
ADAGYAPATPAAAGA	HLA-DPA1*02:01/DPB1*05:01	Negative
ADAGYAPATPAAAGA	HLA-DPA1*03:01/DPB1*04:02	Negative
ADAGYAPATPAAAGA	HLA-DQA1*01:01/DQB1*05:01	Negative
ADAGYAPATPAAAGA	HLA-DQA1*05:01/DQB1*02:01	Negative
ADAGYAPATPAAAGA	HLA-DQA1*05:01/DQB1*03:01	Positive
ADAKAAAAV	HLA-A*02:01	Negative
ADAKAAAAV	HLA-A*02:02	Negative
ADAKAAAAV	HLA-A*02:03	Negative
ADAKAAAAV	HLA-A*02:05	Negative
ADAKAAAAV	HLA-A*02:06	Negative
ADAKAAAAV	HLA-A*68:02	Negative
ADANKAEVPGATGGD	HLA-B*57:01	Positive
ADAPVALVV	HLA-B*51:01	Positive
ADARIFKAW	HLA-B*44:02	Positive
ADARIFKAW	HLA-B*44:03	Positive
ADASLLKKV	HLA-A*02:03	Positive
ADASLLKKV	HLA-A*02:04	Positive
ADAVPLPPP	HLA-B*51:01	Positive
ADDETSSLP	HLA-B*07:02	Negative
ADDIKKAY	HLA-B*57:01	Positive
ADDKTVRLW	HLA-B*44:02	Positive
ADDKTVRLW	HLA-B*44:03	Positive
ADDPPATVY	HLA-B*35:01	Negative
ADDTAGAAAATGN	HLA-DQA1*05:05/DQB1*03:01	Positive
ADEDGWTAL	HLA-B*48:01	Negative
ADEEQQQALSSQMGF	HLA-DPA1*01:03/DPB1*02:01	Negative
ADEEQQQALSSQMGF	HLA-DPA1*01:03/DPB1*04:01	Negative
ADEEQQQALSSQMGF	HLA-DPA1*02:01/DPB1*01:01	Negative
ADEEQQQALSSQMGF	HLA-DPA1*02:01/DPB1*05:01	Negative
ADEEQQQALSSQMGF	HLA-DPA1*03:01/DPB1*04:02	Negative
ADEEQQQALSSQMGF	HLA-DQA1*01:01/DQB1*05:01	Negative
ADEEQQQALSSQMGF	HLA-DQA1*05:01/DQB1*03:01	Negative
ADEGISFR	HLA-A*68:02	Positive
ADEGISFR	HLA-B*35:01	Positive
ADEGISFR	HLA-B*51:01	Positive
ADEGISFR	HLA-B*57:01	Positive
ADEIAKAQ	HLA-B*46:01	Positive
ADEIAKAQVARPGGD	HLA-B*57:01	Positive
ADEIYDCKVEHW	HLA-DQA1*02:01/DQB1*02:02	Positive
ADEIYDCKVEHWG	HLA-DQA1*02:01/DQB1*02:02	Positive
ADEIYDCKVEHWG	HLA-DQA1*05:01/DQB1*02:01	Positive
ADEIYDCKVEHWGL	HLA-DQA1*02:01/DQB1*02:02	Positive
ADEIYDCKVEHWGLD	HLA-DQA1*02:01/DQB1*02:02	Positive
ADEIYDCKVEHWGLD	HLA-DQA1*05:01/DQB1*02:01	Positive
ADELALVDVLEDKL	HLA-DQA1*02:01/DQB1*02:02	Positive
ADELALVDVLEDKLK	HLA-DQA1*02:01/DQB1*02:02	Positive
ADELALVDVLEDKLK	HLA-DQA1*05:01/DQB1*02:01	Positive
ADELVELSTALEHQE	HLA-B*15:01	Positive
ADFAGVERL	HLA-B*40:02	Positive
ADFAKVLEL	HLA-C*16:01	Positive
ADFEAHNIL	HLA-B*40:02	Positive
ADFEIGHFL	HLA-B*40:02	Positive
ADFEKIFV	HLA-B*40:02	Positive
ADFETVRM	HLA-B*40:02	Positive
ADFEYRKTTAFGP	HLA-B*27:05	Positive
ADFGLARAF	HLA-B*40:02	Positive
ADFKAGKAL	HLA-B*40:02	Positive
ADFKAPVF	HLA-B*40:02	Positive
ADFKLFFRW	HLA-A*01:01	Negative
ADFKLFFRW	HLA-A*02:01	Negative
ADFKLFFRW	HLA-A*03:01	Negative
ADFKLFFRW	HLA-A*11:01	Negative
ADFKLFFRW	HLA-A*26:01	Negative
ADFKLFFRW	HLA-A*30:01	Negative
ADFKLFFRW	HLA-A*31:01	Negative
ADFKLFFRW	HLA-A*69:01	Negative
ADFKLFFRW	HLA-B*07:02	Negative
ADFKLFFRW	HLA-B*08:01	Negative
ADFKLFFRW	HLA-B*15:01	Negative
ADFKLFFRW	HLA-B*27:05	Negative
ADFKLFFRW	HLA-B*35:01	Negative
ADFKLFFRW	HLA-B*40:01	Negative
ADFKLFFRW	HLA-B*58:01	Negative
ADFREPVAV	HLA-B*40:02	Positive
ADGEVEQNW	HLA-B*44:02	Positive
ADGISSTFSQRIE	HLA-DQA1*02:01/DQB1*02:02	Positive
ADGISSTFSQRIE	HLA-DQA1*05:05/DQB1*03:01	Positive
ADGIVSKNF	HLA-B*44:02	Positive
ADGNGTIDFPEFL	HLA-A*02:01	Positive
ADGPRSAQPLRPED	HLA-DQA1*05:05/DQB1*03:01	Positive
ADGQRELIESY	HLA-B*15:01	Positive
ADGYEPPVQESV	HLA-A*68:02	Positive
ADGYSADLPLPLPIR	HLA-DQA1*05:01/DQB1*02:01	Positive
ADHGEPIGR	HLA-A*31:01	Positive
ADHGEPIGR	HLA-B*35:01	Positive
ADHGEPIGR	HLA-B*51:01	Positive
ADHGEPIGR	HLA-B*57:01	Positive
ADHGGYVKYW	HLA-B*44:02	Positive
ADHLANSW	HLA-B*44:03	Positive
ADHLLTASW	HLA-B*44:02	Positive
ADHLLTASW	HLA-B*44:03	Positive
ADHTVHVLRY	HLA-A*01:01	Positive
ADHVVLKAL	HLA-B*40:02	Positive
ADHVVPLL	HLA-B*40:02	Positive
ADIDTRSEFY	HLA-B*44:02	Positive
ADIETIGEIL	HLA-B*46:01	Positive
ADIGEWAFW	HLA-A*24:02	Positive
ADIIMEKL	HLA-B*40:02	Positive
ADIKARAL	HLA-B*40:02	Positive
ADIKIHGM	HLA-B*40:02	Positive
ADILVQPTL	HLA-B*40:02	Positive
ADIMIGFARGAHGDS	HLA-DQA1*05:05/DQB1*03:01	Positive
ADIQTERAY	HLA-B*57:01	Positive
ADITQVTVLDVPDPP	HLA-DQA1*02:01/DQB1*02:02	Positive
ADITQVTVLDVPDPP	HLA-DQA1*05:01/DQB1*02:01	Positive
ADKASASAPAPA	HLA-DQA1*05:01/DQB1*02:01	Positive
ADKASASAPAPA	HLA-DQA1*05:05/DQB1*03:01	Positive
ADKASASAPAPAS	HLA-DQA1*05:05/DQB1*03:01	Positive
ADKASASAPAPASA	HLA-DQA1*05:05/DQB1*03:01	Positive
ADKASASAPAPASAT	HLA-DQA1*05:01/DQB1*02:01	Positive
ADKASASAPAPASAT	HLA-DQA1*05:05/DQB1*03:01	Positive
ADKDYHFK	HLA-A*31:01	Positive
ADKDYHFK	HLA-B*54:01	Positive
ADKDYSVTANSK	HLA-B*57:01	Positive
ADKFGNICVV	HLA-B*45:01	Positive
ADKMVSVLVQEG	HLA-B*57:01	Positive
ADKNLIKCS	HLA-B*18:01	Negative
ADKNLIKCS	HLA-B*44:02	Negative
ADKNLIKCS	HLA-B*44:03	Negative
ADKNLIKCS	HLA-B*45:01	Negative
ADKVHLMY	HLA-A*01:01	Positive
ADKVHLMY	HLA-A*29:02	Positive
ADKVHLMYKF	HLA-B*57:01	Positive
ADKVPKTAENF	HLA-C*05:01	Positive
ADKVPKTAENFRAL	HLA-B*35:06	Positive
ADLAQVESFQELNFL	HLA-DQA1*02:01/DQB1*02:02	Positive
ADLGYGPATPAAPAA	HLA-DPA1*01:03/DPB1*04:01	Negative
ADLGYGPATPAAPAA	HLA-DPA1*02:01/DPB1*05:01	Negative
ADLGYGPATPAAPAA	HLA-DPA1*03:01/DPB1*04:02	Negative
ADLGYGPATPAAPAA	HLA-DQA1*01:01/DQB1*05:01	Negative
ADLGYGPATPAAPAA	HLA-DQA1*03:01/DQB1*03:02	Negative
ADLGYGPATPAAPAA	HLA-DQA1*04:01/DQB1*04:02	Negative
ADLGYGPATPAAPAA	HLA-DQA1*05:01/DQB1*02:01	Negative
ADLGYGPATPAAPAA	HLA-DQA1*05:01/DQB1*03:01	Positive
ADLINNLGTIAK	HLA-B*57:01	Positive
ADLINNLGTIAK	HLA-C*01:02	Positive
ADLLAVHAV	HLA-B*40:02	Positive
ADLLMEKL	HLA-B*40:02	Positive
ADLMGYIPLV	HLA-A*02:01	Positive
ADLPLPLPI	HLA-DQA1*05:01/DQB1*02:01	Positive
ADLQKQVTDLEAERE	HLA-DQA1*02:01/DQB1*02:02	Positive
ADLQKQVTDLEAERE	HLA-DQA1*05:01/DQB1*02:01	Positive
ADLQKQVTDLEAERE	HLA-DQA1*05:05/DQB1*03:01	Positive
ADLQVPRSGL	HLA-B*40:02	Positive
ADLRFASEF	HLA-A*01:01	Negative
ADLRFASEF	HLA-A*02:01	Negative
ADLRFASEF	HLA-A*03:01	Negative
ADLRFASEF	HLA-A*11:01	Negative
ADLRFASEF	HLA-A*24:03	Negative
ADLRFASEF	HLA-A*26:01	Negative
ADLRFASEF	HLA-A*30:01	Negative
ADLRFASEF	HLA-A*31:01	Negative
ADLRFASEF	HLA-A*69:01	Negative
ADLRFASEF	HLA-B*07:02	Negative
ADLRFASEF	HLA-B*27:05	Negative
ADLRFASEF	HLA-B*40:01	Negative
ADLRFASEF	HLA-B*44:02	Negative
ADLRFASEF	HLA-B*58:01	Negative
ADLSSFKSQELN	HLA-DQA1*02:01/DQB1*02:02	Positive
ADLVGFLLLK	HLA-A*03:01	Positive
ADLVGFLLLK	HLA-A*11:01	Positive
ADLVVLGA	HLA-B*40:02	Positive
ADMAFAMALM	HLA-B*44:02	Positive
ADMGCVVSW	HLA-B*44:02	Positive
ADMGHLKY	HLA-A*01:01	Positive
ADMGHLKY	HLA-A*29:02	Positive
ADMGHLKY	HLA-B*44:03	Positive
ADMSKLISL	HLA-B*18:01	Negative
ADMSKLISL	HLA-B*40:01	Negative
ADMSKLISL	HLA-B*44:02	Negative
ADMSKLISL	HLA-B*44:03	Negative
ADMSKLISL	HLA-B*45:01	Negative
ADMSKLLNL	HLA-B*18:01	Negative
ADMSKLLNL	HLA-B*40:01	Negative
ADMSKLLNL	HLA-B*44:02	Negative
ADMSKLLNL	HLA-B*44:03	Negative
ADMSKLLNL	HLA-B*45:01	Negative
ADMTRGYLHW	HLA-B*57:01	Positive
ADMWGPSSD	HLA-A*02:01	Negative
ADMWGPSSD	HLA-A*24:02	Negative
ADMWGPSSD	HLA-A*30:01	Negative
ADMWGPSSD	HLA-A*30:02	Negative
ADMWGPSSD	HLA-A*68:01	Negative
ADMWGPSSD	HLA-B*07:02	Negative
ADMWGPSSD	HLA-B*58:01	Negative
ADMWGPSSD	HLA-C*07:01	Negative
ADNLITEML	HLA-B*18:01	Negative
ADNLITEML	HLA-B*40:01	Negative
ADNLITEML	HLA-B*44:02	Negative
ADNLITEML	HLA-B*44:03	Negative
ADNLITEML	HLA-B*45:01	Negative
ADNMITEML	HLA-B*18:01	Negative
ADNMITEML	HLA-B*40:01	Negative
ADNMITEML	HLA-B*44:02	Negative
ADNMITEML	HLA-B*44:03	Negative
ADNMITEML	HLA-B*45:01	Negative
ADPSSTLVSQQLW	HLA-B*57:01	Positive
ADQAIANGV	HLA-B*18:01	Negative
ADQAIANGV	HLA-B*40:01	Negative
ADQAIANGV	HLA-B*44:02	Negative
ADQAIANGV	HLA-B*44:03	Negative
ADQAIANGV	HLA-B*45:01	Negative
ADQLTEEQIAEFK	HLA-B*57:01	Positive
ADQLTEEQIAEFKEA	HLA-B*57:01	Positive
ADQSLIRKW	HLA-B*44:02	Positive
ADQSLIRKW	HLA-B*44:03	Positive
ADRDRPSVP	HLA-B*35:08	Positive
ADRGVDNTFADEL	HLA-B*15:01	Positive
ADRGVDNTFADELVE	HLA-B*15:01	Positive
ADRILDVGF	HLA-B*47:01	Positive
ADRILIHSL	HLA-B*40:02	Positive
ADRLLHQF	HLA-B*57:01	Positive
ADRMVGQVL	HLA-B*40:02	Positive
ADRYVAIARALPAGP	HLA-DQA1*05:05/DQB1*03:01	Positive
ADSAVRLW	HLA-B*44:02	Positive
ADSDDILTL	HLA-B*18:01	Negative
ADSDDILTL	HLA-B*40:01	Negative
ADSDDILTL	HLA-B*40:02	Negative
ADSDDILTL	HLA-B*44:02	Negative
ADSDDILTL	HLA-B*44:03	Negative
ADSDDILTL	HLA-B*45:01	Negative
ADSEITETY	HLA-B*40:01	Negative
ADSEITETY	HLA-B*40:02	Negative
ADSEITETY	HLA-B*44:02	Negative
ADSEITETY	HLA-B*45:01	Negative
ADSELQLVEQR	HLA-B*15:01	Positive
ADSLDFTQV	HLA-B*18:01	Negative
ADSLDFTQV	HLA-B*40:01	Negative
ADSLDFTQV	HLA-B*40:02	Negative
ADSLDFTQV	HLA-B*44:02	Negative
ADSLDFTQV	HLA-B*44:03	Negative
ADSLDFTQV	HLA-B*45:01	Negative
ADSQITTIGNLV	HLA-B*57:01	Positive
ADSTVIEKW	HLA-B*44:02	Positive
ADSVRAAITF	HLA-DQA1*05:05/DQB1*03:01	Positive
ADTAAESASLTLP	HLA-B*27:09	Positive
ADTDSPLRY	HLA-A*01:01	Positive
ADTKAIQHLW	HLA-B*44:02	Positive
ADTLALVF	HLA-B*40:02	Positive
ADTLRYWASIY	HLA-A*01:01	Positive
ADVDQDGRVNYE	HLA-B*57:01	Positive
ADVDQDGRVNYEE	HLA-B*57:01	Positive
ADVDQDGRVNYEEF	HLA-B*57:01	Positive
ADVEVVLPW	HLA-B*57:01	Positive
ADVFHLYLQY	HLA-B*18:01	Negative
ADVFHLYLQY	HLA-B*40:01	Negative
ADVFHLYLQY	HLA-B*40:02	Negative
ADVFHLYLQY	HLA-B*45:01	Negative
ADVIDNDSWRLW	HLA-B*44:02	Positive
ADVIIHEI	HLA-B*40:02	Positive
ADVILPIGTRSVETD	HLA-DQA1*01:02/DQB1*05:01	Positive
ADVINPMAL	HLA-B*40:02	Positive
ADVIVHRL	HLA-B*40:02	Positive
ADVIYPMAV	HLA-B*40:02	Positive
ADVKASVL	HLA-B*40:02	Positive
ADVKVHIL	HLA-B*40:02	Positive
ADVLKVEVF	HLA-B*37:01	Positive
ADVSVPKL	HLA-B*40:02	Positive
ADVVLQPRL	HLA-B*40:02	Positive
ADVVVSRW	HLA-B*44:02	Positive
ADWAAKKL	HLA-B*40:02	Positive
ADWDTKHVL	HLA-B*40:02	Positive
ADYEARESW	HLA-B*44:02	Positive
ADYEESRMKY	HLA-A*01:01	Positive
ADYHRQLQAK	HLA-A*03:01	Positive
ADYICKVKW	HLA-B*57:01	Positive
ADYKGVSL	HLA-B*40:02	Positive
ADYKRSSSL	HLA-B*14:02	Positive
ADYLLKLL	HLA-B*40:02	Positive
ADYLQPKL	HLA-B*40:02	Positive
ADYLSCSHF	HLA-B*18:01	Negative
ADYLSCSHF	HLA-B*40:01	Negative
ADYLSCSHF	HLA-B*45:01	Negative
ADYLVPIL	HLA-B*40:02	Positive
ADYLVPILA	HLA-B*40:02	Positive
ADYQQTIKKY	HLA-B*15:01	Positive
ADYSVLYNST	HLA-B*18:01	Negative
ADYSVLYNST	HLA-B*40:01	Negative
ADYSVLYNST	HLA-B*40:02	Negative
ADYSVLYNST	HLA-B*44:03	Negative
ADYSWYQAGSARSGP	HLA-DQA1*05:05/DQB1*03:01	Positive
ADYVVTGAW	HLA-B*44:02	Positive
AEAAAAAKF	HLA-B*44:02	Positive
AEAAAAAKF	HLA-B*44:03	Positive
AEAAAAPAF	HLA-B*44:02	Positive
AEAAAAVVA	HLA-B*41:01	Positive
AEAAAAVVAA	HLA-B*41:01	Positive
AEAAAAVVAA	HLA-B*45:01	Positive
AEAAALEVL	HLA-B*40:01	Positive
AEAAALEVL	HLA-B*40:02	Positive
AEAAAQNVY	HLA-B*44:02	Positive
AEAAASALADADADL	HLA-DQA1*02:01/DQB1*02:02	Positive
AEAAASAYY	HLA-B*44:02	Positive
AEAAASAYY	HLA-B*44:03	Positive
AEAAAVHGARF	HLA-B*44:02	Positive
AEAAAVHGARF	HLA-B*44:03	Positive
AEAAAVHGARF	HLA-B*44:27	Positive
AEAAEKLKNRY	HLA-B*44:03	Positive
AEAAEVILRV	HLA-B*40:02	Positive
AEAAGCSMI	HLA-B*18:01	Negative
AEAAGCSMI	HLA-B*40:01	Positive
AEAAGEVRAM	HLA-B*44:03	Positive
AEAAGLHKVF	HLA-B*44:02	Positive
AEAAGLHKVF	HLA-B*44:03	Positive
AEAAHGTVTRHY	HLA-B*44:02	Positive
AEAALDLAAK	HLA-B*44:02	Positive
AEAALENLV	HLA-B*18:01	Negative
AEAALENLV	HLA-B*44:02	Negative
AEAALENLV	HLA-B*45:01	Positive
AEAALKKEV	HLA-B*44:03	Positive
AEAARILAA	HLA-B*45:01	Positive
AEAASATPL	HLA-B*40:01	Positive
AEAASATPL	HLA-C*14:02	Negative
AEAASKWAA	HLA-B*41:01	Positive
AEAATPYGI	HLA-B*44:02	Positive
AEAAVKPLL	HLA-B*18:01	Negative
AEAAVKPLL	HLA-B*40:01	Positive
AEAAVKPLL	HLA-B*40:02	Negative
AEAAVKPLLA	HLA-B*18:01	Negative
AEAAVKPLLA	HLA-B*40:02	Negative
AEAAVKPLLA	HLA-B*44:03	Positive
AEAAVKPLLA	HLA-B*45:01	Positive
AEAAVPRTI	HLA-B*44:02	Positive
AEAAVSQTGF	HLA-B*44:02	Positive
AEAAVVAVA	HLA-B*40:02	Positive
AEAAVVAVA	HLA-B*41:01	Positive
AEAAVVAVA	HLA-B*50:01	Positive
AEAAVVLEA	HLA-B*44:02	Positive
AEADAIIQM	HLA-B*44:02	Positive
AEADEIFQEL	HLA-B*44:02	Positive
AEADEIFQEL	HLA-B*44:03	Positive
AEADGLSTNHW	HLA-B*44:02	Positive
AEADGLSTNHW	HLA-B*44:03	Positive
AEADGPLKRL	HLA-B*44:03	Positive
AEADKIGLL	HLA-B*40:02	Positive
AEADKIGLLL	HLA-B*44:02	Positive
AEADKIYSF	HLA-B*40:02	Positive
AEADKIYSF	HLA-B*44:02	Positive
AEADKIYSF	HLA-B*44:03	Positive
AEADKPRRL	HLA-B*44:03	Positive
AEADKTIKVY	HLA-B*44:02	Positive
AEADKTIKVY	HLA-B*44:03	Positive
AEADKTIKVY	HLA-B*44:27	Positive
AEADKVYTF	HLA-B*44:02	Positive
AEADLRALL	HLA-B*40:01	Positive
AEADLRALL	HLA-B*44:02	Positive
AEADLRALL	HLA-B*44:03	Positive
AEADPRRGV	HLA-B*44:03	Positive
AEADRTAIHEV	HLA-B*40:02	Positive
AEADRTAIHEVM	HLA-B*40:02	Positive
AEADSEKARLL	HLA-B*44:02	Positive
AEADSKLKQ	HLA-B*44:03	Positive
AEADSKLKQV	HLA-B*44:03	Positive
AEADSKLKQVY	HLA-B*44:02	Positive
AEADSKLKQVY	HLA-B*44:03	Positive
AEAEAAAGPGPCER	HLA-DQA1*05:05/DQB1*03:01	Positive
AEAEAAAVHGARF	HLA-B*44:02	Positive
AEAEAAAVHGARF	HLA-B*44:03	Positive
AEAEAAAVHGARF	HLA-B*44:27	Positive
AEAEAASVRM	HLA-B*44:02	Positive
AEAEAASVRM	HLA-B*44:03	Positive
AEAEAAVGL	HLA-B*44:02	Positive
AEAEAFLKKA	HLA-B*44:03	Positive
AEAEAFLKKA	HLA-B*45:01	Positive
AEAEAHREAEA	HLA-B*41:01	Positive
AEAEALPWA	HLA-B*45:01	Positive
AEAEARAEA	HLA-B*50:01	Positive
AEAEASREA	HLA-B*50:01	Positive
AEAEASRLTA	HLA-B*45:01	Positive
AEAEASRLTA	HLA-B*50:01	Positive
AEAEAVAALLL	HLA-B*40:02	Positive
AEAEAVREVY	HLA-B*44:02	Positive
AEAEAVREVY	HLA-B*44:03	Positive
AEAEELKPFF	HLA-B*44:02	Positive
AEAEETARTA	HLA-B*41:01	Positive
AEAEFYRQV	HLA-B*40:02	Positive
AEAEFYRQV	HLA-B*45:01	Positive
AEAEGLRAA	HLA-B*50:01	Positive
AEAEGLSGTTL	HLA-B*40:02	Positive
AEAEHDEHYY	HLA-B*44:02	Positive
AEAEHDEHYY	HLA-B*44:03	Positive
AEAEHKIDL	HLA-B*40:01	Positive
AEAEIIQLL	HLA-B*44:02	Positive
AEAEIIQLL	HLA-B*44:03	Positive
AEAEKIKAA	HLA-B*41:01	Positive
AEAEKIKAA	HLA-B*45:01	Positive
AEAEKIKAA	HLA-B*50:01	Positive
AEAEKKVQL	HLA-B*40:01	Positive
AEAEKLFKQA	HLA-B*50:01	Positive
AEAEKLGGQSY	HLA-B*44:02	Positive
AEAEKLGGQSY	HLA-B*44:03	Positive
AEAEKLGGQSY	HLA-B*44:27	Positive
AEAEKLGGQSY	HLA-B*44:28	Positive
AEAEKQLGA	HLA-B*50:01	Positive
AEAEKQLQQA	HLA-B*50:01	Positive
AEAEKSQLI	HLA-B*44:02	Positive
AEAEKTFSY	HLA-B*44:02	Positive
AEAEKTFSY	HLA-B*44:03	Positive
AEAEKVLAL	HLA-B*40:02	Positive
AEAELGQGRQPL	HLA-B*40:02	Positive
AEAELGQGRQPLRW	HLA-B*44:02	Positive
AEAELGQGRQPLRW	HLA-B*44:03	Positive
AEAELGTFPRAF	HLA-B*44:02	Positive
AEAELLNLRKI	HLA-B*44:03	Positive
AEAENRLQM	HLA-B*44:02	Positive
AEAEPEHSF	HLA-B*44:02	Positive
AEAEPFTDSSLF	HLA-B*44:02	Positive
AEAEPFTDSSLFAHW	HLA-B*44:02	Positive
AEAEPPSEV	HLA-B*40:02	Positive
AEAEPPSEVVSTPV	HLA-B*44:02	Positive
AEAEQLMEEW	HLA-B*44:02	Positive
AEAEQTLRF	HLA-B*44:02	Positive
AEAEQTLRF	HLA-B*44:03	Positive
AEAEQTLRF	HLA-DQA1*02:01/DQB1*02:02	Positive
AEAEQTLRF	HLA-DQA1*05:01/DQB1*02:01	Positive
AEAERAAEA	HLA-B*50:01	Positive
AEAERAVVL	HLA-B*50:01	Positive
AEAERLGHEL	HLA-B*40:02	Positive
AEAERLLLI	HLA-B*44:03	Positive
AEAERVGL	HLA-B*40:02	Positive
AEAERVGL	HLA-B*41:02	Positive
AEAERVGLHKVF	HLA-B*44:02	Positive
AEAERVGLHKVF	HLA-B*44:03	Positive
AEAESFAIQF	HLA-B*44:02	Positive
AEAESKLKQVY	HLA-B*44:02	Positive
AEAFASLSLF	HLA-B*44:02	Positive
AEAFEAIPRAL	HLA-B*40:01	Positive
AEAFEAIPRAL	HLA-B*40:02	Positive
AEAFEAIPRAL	HLA-B*41:05	Positive
AEAFEAIPRAL	HLA-B*44:02	Positive
AEAFEAIPRAL	HLA-B*44:03	Positive
AEAFGKIV	HLA-B*40:01	Positive
AEAFGKIV	HLA-B*44:03	Positive
AEAFGKIV	HLA-B*50:01	Positive
AEAFGKIVA	HLA-B*41:01	Positive
AEAFGKIVA	HLA-B*45:01	Positive
AEAFGKIVA	HLA-B*50:01	Positive
AEAFLEHLW	HLA-B*44:02	Positive
AEAFLEHLW	HLA-B*44:03	Positive
AEAFLEHLW	HLA-B*44:08	Positive
AEAFLEHLW	HLA-B*44:27	Positive
AEAFLEHLW	HLA-DQA1*02:01/DQB1*02:02	Positive
AEAFLLRLY	HLA-B*44:02	Positive
AEAFLNNQEY	HLA-B*44:02	Positive
AEAFLVHLF	HLA-B*44:02	Positive
AEAFLVHLF	HLA-B*44:03	Positive
AEAFRVIGTL	HLA-B*40:02	Positive
AEAFVRAFL	HLA-B*40:02	Positive
AEAFVRAFL	HLA-B*44:02	Positive
AEAFVRAFL	HLA-B*44:03	Positive
AEAGAGSATEF	HLA-B*44:02	Positive
AEAGAGSATEFQF	HLA-B*41:04	Positive
AEAGAKISI	HLA-B*40:01	Positive
AEAGAKISI	HLA-B*40:02	Positive
AEAGAKISI	HLA-B*44:02	Positive
AEAGAKISI	HLA-B*44:03	Positive
AEAGAKISIM	HLA-B*40:02	Positive
AEAGAVPSEAAW	HLA-B*44:02	Positive
AEAGFIHCP	HLA-B*45:01	Positive
AEAGHLEGHCL	HLA-B*44:03	Positive
AEAGMPSPEW	HLA-B*44:02	Positive
AEAGRLRTL	HLA-B*40:02	Positive
AEAGSGGPGF	HLA-B*44:02	Positive
AEAGSGGPGF	HLA-B*44:03	Positive
AEAGSGHMNY	HLA-B*44:02	Positive
AEAGSGHMNY	HLA-B*44:03	Positive
AEAGVAVFAW	HLA-B*44:02	Positive
AEAGVAVFAW	HLA-B*44:03	Positive
AEAGVPAEF	HLA-B*44:02	Positive
AEAGVPAEFSIW	HLA-B*44:02	Positive
[truncated: 253,039 more rows]
